# Supplementary material for: Extensive introgression among strongylocentrotid sea urchins revealed by phylogenomics
Source: Ecol Evol. 2023 Aug 25;13(8):e10446. doi: 10.1002/ece3.10446 (PMC10451471; doi:10.1002/ece3.10446)
Supplement: Supplementary file 2 — Table S1‐S10 [file ECE3-13-e10446-s001.xlsx]

## Sheet: S1 SRA Accessions
Run	Assay Type	AvgSpotLen	Bases	BioProject	BioSample	Bytes	Center Name	Consent	DATASTORE filetype	DATASTORE provider	DATASTORE region	Experiment	Instrument	Library Name	LibraryLayout	LibrarySelection	LibrarySource	Organism	Platform	ReleaseDate	Sample Name	SRA Study	sex	Isolate	Cell_type	geo_loc_name_country	geo_loc_name_country_continent	BioSampleModel	Collection_Date	geo_loc_name	Isolation_source	Tissue	BREED	Extraction	Host	spp_ID
SRR7211988	WGS	300	93132053400	PRJNA10736	SAMN00829422	48132525241	CALIFORNIA INSTITUTE OF TECHNOLOGY	public	sra,fastq	gs,s3	gs.US,s3.us-east-1	SRX4119157	Illumina HiSeq 2500	CIT_GEC_SP_1	PAIRED	RANDOM	GENOMIC	Strongylocentrotus purpuratus	ILLUMINA	2018-10-04T00:00:00Z	SPUR.00	SRP011814	male	Spur 01	sperm
SRR5767279	WGS	200	39702607400	PRJNA391452	SAMN07269103	26424157609	UNIVERSITY OF CALIFORNIA	public	fastq,sra	s3,gs	gs.US,s3.us-east-1	SRX2966580	Illumina HiSeq 2500	VJCQB3KMK013	PAIRED	RANDOM	GENOMIC	Allocentrotus fragilis	ILLUMINA	2017-11-04T00:00:00Z	QB3KMK013	SRP110712		af10 100		USA	North America	Invertebrate	2006	USA: Monterey, California	not applicable	gonad	not applicable	MRS053(63)	not applicable	afraSS
SRR5767280	WGS	200	36022291000	PRJNA391452	SAMN07269102	23570255920	UNIVERSITY OF CALIFORNIA	public	sra,fastq	s3,gs	s3.us-east-1,gs.US	SRX2966579	Illumina HiSeq 2500	VJCQB3KMK012	PAIRED	RANDOM	GENOMIC	Strongylocentrotus intermedius	ILLUMINA	2017-11-04T00:00:00Z	QB3KMK012	SRP110712		int1		uncalculated	uncalculated	Invertebrate	2006	Korea: eastern coast	not applicable	gonad	not applicable	MRS053(63)	not applicable	sintSS
SRR5767281	WGS	200	38213675000	PRJNA391452	SAMN07269101	25307292657	UNIVERSITY OF CALIFORNIA	public	sra,fastq	s3,gs	s3.us-east-1,gs.US	SRX2966578	Illumina HiSeq 2500	VJCQB3KMK011	PAIRED	RANDOM	GENOMIC	Mesocentrotus nudus	ILLUMINA	2017-11-04T00:00:00Z	QB3KMK011	SRP110712		nu-1		uncalculated	uncalculated	Invertebrate	2006	Korea: eastern coast	not applicable	gonad	not applicable	MRS053(63)	not applicable	snud
SRR5767282	WGS	200	33856923800	PRJNA391452	SAMN07269100	21671460774	UNIVERSITY OF CALIFORNIA	public	fastq,sra	s3,gs	gs.US,s3.us-east-1	SRX2966577	Illumina HiSeq 2500	VJCQB3KMK010	PAIRED	RANDOM	GENOMIC	Mesocentrotus franciscanus	ILLUMINA	2017-11-04T00:00:00Z	QB3KMK010	SRP110712		sf-4		USA	North America	Invertebrate	2006	USA: Santa Cruz, California	not applicable	gonad	not applicable	MRS053(63)	not applicable	sfra
SRR5767283	WGS	200	33274241400	PRJNA391452	SAMN07269099	23185289935	UNIVERSITY OF CALIFORNIA	public	fastq,sra	gs,s3	s3.us-east-1,gs.US	SRX2966576	Illumina HiSeq 2500	VJCQB3KMK016	PAIRED	RANDOM	GENOMIC	Hemicentrotus pulcherrimus	ILLUMINA	2017-11-04T00:00:00Z	QB3KMK016	SRP110712		HP5		Japan	Asia	Invertebrate	2011	Japan: Shimoda, Izu Penninsula, Shizuoka Prefecture	not applicable	gonad	not applicable	MRS055(65)	not applicable	hpul
SRR5767284	WGS	200	32772177400	PRJNA391452	SAMN07269098	22713433304	UNIVERSITY OF CALIFORNIA	public	sra,fastq	s3,gs	s3.us-east-1,gs.US	SRX2966575	Illumina HiSeq 2500	VJCQB3KMK015	PAIRED	RANDOM	GENOMIC	Pseudocentrotus depressus	ILLUMINA	2017-11-04T00:00:00Z	QB3KMK015	SRP110712		PD5		Japan	Asia	Invertebrate	2011	Japan: Shimoda, Izu Penninsula, Shizuoka Prefecture	not applicable	gonad	not applicable	MRS055(65)	not applicable	pdep
SRR5767285	WGS	200	14978234600	PRJNA391452	SAMN07269097	8979269157	UNIVERSITY OF CALIFORNIA	public	fastq,sra	gs,s3	s3.us-east-1,gs.US	SRX2966574	Illumina HiSeq 2500	VJCQB3KMK002	PAIRED	RANDOM	GENOMIC	Strongylocentrotus pallidus	ILLUMINA	2017-11-04T00:00:00Z	QB3KMK002	SRP110712		p20		USA	North America	Invertebrate	2005-05	USA: Friday Harbor, Washington	not applicable	gonad	not applicable	MRS057	not applicable	spal
SRR5767286	WGS	200	30410872800	PRJNA391452	SAMN07269096	20793567149	UNIVERSITY OF CALIFORNIA	public	sra,fastq	s3,gs	s3.us-east-1,gs.US	SRX2966573	Illumina HiSeq 2500	VJCQB3KMK014	PAIRED	RANDOM	GENOMIC	Strongylocentrotus droebachiensis	ILLUMINA	2017-11-04T00:00:00Z	QB3KMK014	SRP110712		d206		USA	North America	Invertebrate	2005-05	USA: Friday Harbor, Washington	not applicable	gonad	not applicable	MRS055(65)	not applicable	sdro

## Sheet: S2 Mitochondrial Accessions
Accession	Species	Length (bp)	location	date published	Reference
KC898203.2	P. depressus	15715	Shimoda, Izu Peninsula, Shizuoka	2018	Kober, K. M., and G. Bernardi. 2013. Phylogenomics of strongylocentrotid sea urchins. BMC Evol Biol 13:88.
KC898196.2	S. droebachiensis	15710	USA: Friday Harbor, Washington	2018	Kober, K. M., and G. Bernardi. 2013. Phylogenomics of strongylocentrotid sea urchins. BMC Evol Biol 13:88.
KC898200.2	S. fragilis	15715	USA: Aussie whale fall, Monterey Bay, California	2018	Kober, K. M., and G. Bernardi. 2013. Phylogenomics of strongylocentrotid sea urchins. BMC Evol Biol 13:88.
KC898199.2	M. franciscanus	15705	USA: Santa Cruz, CA	2018	Kober, K. M., and G. Bernardi. 2013. Phylogenomics of strongylocentrotid sea urchins. BMC Evol Biol 13:88.
KC898198.2	S. intermedius	15686	South Korea: eastern coast	2018	Kober, K. M., and G. Bernardi. 2013. Phylogenomics of strongylocentrotid sea urchins. BMC Evol Biol 13:88.
KC898201.2	M. nudus	15691	South Korea: eastern coast	2018	Kober, K. M., and G. Bernardi. 2013. Phylogenomics of strongylocentrotid sea urchins. BMC Evol Biol 13:88.
KC898197.2	S. pallidus	15712	USA: Friday Harbor, Washington	2018	Kober, K. M., and G. Bernardi. 2013. Phylogenomics of strongylocentrotid sea urchins. BMC Evol Biol 13:88.
KC898202.2	H. pulcherrimus	15703	Japan: Shimoda, Izu Peninsula, Shizuoka	2018	Kober, K. M., and G. Bernardi. 2013. Phylogenomics of strongylocentrotid sea urchins. BMC Evol Biol 13:88.
NC_001453.1	S. purpuratus	15650	unknown	2016	Jacobs’, H. T., D. J. Elliott’, V. B. Math, and A. Farquharsonl. 1988. Nucleotide Sequence and Gene Organization of Sea Urchin Mitochondrial DNA. J. Mol. Biol. 202:185–217.

## Sheet: S3 samtools flagstat output
		S. droebachiensis	S. fragilis	S. pallidus	S. intermedius	S. purpuratus	H. pulcherrimus	M. franciscanus	M. nudus	P. depressus
	total	304108728	397026074	149782346	400800204	620880356	376435964	338569238	382136750	327721774
	duplicates	16553074	12847943	9271870	17210730	17695860	17633342	18099061	23901881	29732946
	duplicates %	0.0544314	0.0323605	0.0619023	0.0429409	0.0285012	0.0468429	0.0534575	0.062548	0.0907262
	mapped	278994949	356809311	137527144	337650132	609173918	311365903	272068282	294247455	249613909
	mapped %	0.9174	0.8987	0.9182	0.8424	0.9811	0.8271	0.8036	0.77	0.7617
	paired in sequencing	304108728	397026074	149782346	400800204	620880356	376435964	338569238	382136750	327721774
	read1	152054364	198513037	74891173	200400102	310440178	188217982	169284619	191068375	163860887
	read2	152054364	198513037	74891173	200400102	310440178	188217982	169284619	191068375	163860887
	properly paired	237524612	310524534	108420698	292832916	552806632	258512680	217705970	241046874	199222166
	properly paired %	0.7811	0.7821	0.7239	0.7306	0.8904	0.6867	0.643	0.6308	0.6079
	with itself and mate mapped	271335516	348345006	131586954	327385198	603640942	293595744	257214156	279344302	234588480
	singletons	7659433	8464305	5940190	10264934	5532976	17770159	14854126	14903153	15025429
	singletons %	0.0252	0.0213	0.0397	0.0256	0.0089	0.0472	0.0439	0.039	0.0458
	with mate mapped to a different chr	30140422	33520470	20462310	30937648	45297244	32351102	36542032	35270052	33000752
	with mate mapped to a different chr (mapQ>=5)	11324273	12741831	7932828	11481400	27693748	11370788	13991605	12993363	12230305

## Sheet: S4 mosdepth output
			Genome-wide coverage							Coverage of S. purpuratus genes							Coverage of S. purpuratus exons
		Species	mean	1x	5x	10x	20x	30x		mean	1x	5x	10x	20x	30x		mean	1x	5x	10x	20x	30x
		S. droebachiensis	24.7	0.78	0.62	0.51	0.35	0.25		26.46	0.82	0.68	0.56	0.4	0.29		41.46	0.92	0.83	0.75	0.62	0.51
		S. fragilis	32.11	0.81	0.69	0.61	0.48	0.36		33.73	0.85	0.74	0.66	0.53	0.41		46.75	0.93	0.88	0.83	0.73	0.62
		S. pallidus	11.94	0.78	0.57	0.39	0.16	0.07		12.01	0.82	0.62	0.43	0.17	0.06		15	0.91	0.78	0.61	0.25	0.07
		S. intermedius	28.29	0.77	0.64	0.55	0.44	0.34		30.95	0.82	0.7	0.62	0.5	0.39		44.21	0.91	0.84	0.79	0.71	0.61
		S. purpuratus	91.32	0.99	0.99	0.98	0.96	0.95		93.9	1	1	0.99	0.98	0.97		100.31	1	1	1	1	0.99
		H. pulcherrimus	24.52	0.69	0.53	0.45	0.34	0.27		28.15	0.75	0.6	0.52	0.41	0.33		44.34	0.86	0.78	0.73	0.64	0.56
		M. nudus	21.05	0.58	0.43	0.35	0.26	0.19		24.1	0.64	0.5	0.42	0.31	0.24		40.53	0.82	0.74	0.67	0.57	0.48
		M. franciscanus	19.92	0.6	0.46	0.38	0.28	0.2		22.47	0.67	0.53	0.45	0.34	0.24		33.77	0.84	0.76	0.69	0.59	0.48
		P. depressus	18.1	0.5	0.34	0.26	0.18	0.14		22	0.57	0.4	0.32	0.23	0.18		47.45	0.77	0.65	0.57	0.48	0.42

## Sheet: S5 species_tree_sco
Genes Used in Species Tree Inference
mRNA	Mean Coverage Depth									Proportion of Bases Covered by 1 Read									Proportion of Bases Covered by 10 Reads									Proportion of Bases Covered by 20 Reads
	Pdep	Sdro	Sfra	Mfra	Sint	Mnud	Spal	Hpul	Spur	Pdep	Sdro	Sfra	Mfra	Sint	Mnud	Spal	Hpul	Spur	Pdep	Sdro	Sfra	Mfra	Sint	Mnud	Spal	Hpul	Spur	Pdep	Sdro	Sfra	Mfra	Sint	Mnud	Spal	Hpul	Spur
XM_030973936.1	20.0572	27.4758	38.2052	24.5684	49.6256	23.5661	15.0135	52.1634	101.299	0.866197	0.989671	0.970892	0.873239	0.988732	0.841315	0.914085	0.971362	1	0.866197	0.989671	0.970892	0.873239	0.988732	0.841315	0.914085	0.971362	1	0.243192	0.541315	0.861972	0.623474	0.882629	0.523005	0.334272	0.860094	1
XM_030975636.1	36.0956	25.4399	26.7307	25.298	39.5227	27.9198	10.9209	32.0503	58.3492	0.797336	0.946728	0.851187	0.874928	0.966416	0.779386	0.960046	0.808917	1	0.797336	0.946728	0.851187	0.874928	0.966416	0.779386	0.960046	0.808917	1	0.440649	0.588303	0.575565	0.460336	0.729589	0.464968	0.157499	0.565142	0.972785
XM_030976606.1	32.7851	30.3765	53.696	30.0842	32.1723	33.5058	10.3671	45.5566	62.3387	0.874083	1	1	0.981663	0.891198	0.987775	0.996333	0.925428	1	0.874083	1	1	0.981663	0.891198	0.987775	0.996333	0.925428	1	0.48533	0.762836	0.850856	0.740831	0.526895	0.710269	0.0330073	0.487775	1
XM_030977490.1	36.1167	26.2494	37.4328	28.4529	34.1112	33.8359	10.9211	37.9745	83.6741	0.921741	0.988594	0.986664	0.958238	0.982804	0.954202	0.947535	0.965959	1	0.921741	0.988594	0.986664	0.958238	0.982804	0.954202	0.947535	0.965959	1	0.505878	0.527285	0.817336	0.638007	0.746447	0.661871	0.157922	0.745218	1
XM_030977516.1	23.9845	40.2887	54.3965	45.8321	55.3586	47.7575	16.8432	60.9956	120.848	0.970487	1	1	0.993885	1	0.994682	1	1	1	0.970487	1	1	0.993885	1	0.994682	1	1	1	0.50226	0.832225	0.998405	0.973677	1	0.919436	0.335549	0.991226	1
XM_030977539.1	93.915	82.7823	83.7722	59.5191	82.2403	70.1582	19.0285	80.4647	129.617	0.97897	1	1	0.979206	1	0.976843	1	1	1	0.97897	1	1	0.979206	1	0.976843	1	1	1	0.935491	0.985586	1	0.944234	0.996456	0.934783	0.422495	0.984405	1
XM_030977678.1	31.1524	21.1201	26.0262	24.2143	22.2414	26.8948	11.6343	29.9306	45.5609	0.90059	0.933038	0.976401	0.929204	0.961357	0.923599	0.939233	0.981416	0.998525	0.90059	0.933038	0.976401	0.929204	0.961357	0.923599	0.939233	0.981416	0.998525	0.517699	0.446313	0.672861	0.612389	0.542478	0.565487	0.118584	0.685841	0.934513
XM_030977655.1	60.0387	30.5703	33.8241	33.2181	41.8827	40.5902	13.3326	47.5891	57.0318	0.956273	0.852681	0.894326	0.991671	0.993753	0.992712	0.990109	0.93493	1	0.956273	0.852681	0.894326	0.991671	0.993753	0.992712	0.990109	0.93493	1	0.769912	0.700156	0.723581	0.803227	0.873503	0.908902	0.15721	0.834461	1
XM_011669495.2	28.2476	24.145	30.8907	21.6562	31.4514	28.5868	10.5036	28.5198	63.2718	0.798913	0.894928	0.832428	0.785326	0.964674	0.82337	0.799819	0.855072	1	0.798913	0.894928	0.832428	0.785326	0.964674	0.82337	0.799819	0.855072	1	0.571558	0.526268	0.63587	0.546196	0.644928	0.563406	0.126812	0.638587	1
XM_030977875.1	28.5325	31.1497	35.4471	30.2911	36.5991	33.8095	12.533	38.9426	61.4641	0.947699	0.926081	0.991632	0.976987	0.946304	0.944212	0.898884	0.944909	1	0.947699	0.926081	0.991632	0.976987	0.946304	0.944212	0.898884	0.944909	1	0.586471	0.588563	0.70781	0.64993	0.667364	0.59205	0.311715	0.633194	1
XM_011667587.2	26.4985	19.0016	26.2656	19.716	41.1114	29.1885	11.0401	25.2278	68.8489	0.953232	0.889648	0.909091	1	0.931687	0.964267	0.981083	0.836048	1	0.953232	0.889648	0.909091	1	0.931687	0.964267	0.981083	0.836048	1	0.498686	0.428797	0.537572	0.378875	0.688387	0.644246	0.18392	0.500263	1
XM_030978038.1	90.53	45.47	55.4	38.05	58.3	54.39	16.04	77.43	111.28	0.826291	1	1	0.935316	1	0.937402	0.998957	1	1	0.826291	1	1	0.935316	1	0.937402	0.998957	1	1	0.697444	0.804903	0.944184	0.643714	0.967136	0.752739	0.271257	0.977047	1
XM_030978103.1	42.2656	42.6751	47.5002	15.6896	33.5504	17.29	14.205	25.4521	59.491	0.91227	0.977914	0.916564	0.913497	0.802454	0.857055	0.931902	0.799387	1	0.91227	0.977914	0.916564	0.913497	0.802454	0.857055	0.931902	0.799387	1	0.508589	0.54908	0.747853	0.306135	0.559509	0.333742	0.296933	0.427607	1
XM_003724972.3	52.6821	41.7898	34.5573	31.2079	46.5309	38.9587	11.9037	48.3415	64.8806	0.968161	0.997085	0.977803	0.981166	0.993049	0.977803	0.984305	0.989013	1	0.968161	0.997085	0.977803	0.981166	0.993049	0.977803	0.984305	0.989013	1	0.81861	0.858072	0.804484	0.738789	0.892377	0.773318	0.101794	0.849776	1
XM_030978463.1	40.4587	29.5057	25.8781	22.39	29.7733	28.4489	11.7836	31.4124	62.3252	0.887934	0.970104	0.958647	0.951128	0.901719	0.941819	0.966523	0.972968	1	0.887934	0.970104	0.958647	0.951128	0.901719	0.941819	0.966523	0.972968	1	0.501969	0.551557	0.612961	0.525421	0.597028	0.644826	0.153956	0.630147	1
XM_030978307.1	36.4672	29.3145	29.1404	25.5516	31.582	34.1374	10.9257	28.6809	61.4681	0.90764	0.99966	0.997623	0.963667	0.989474	0.952971	0.97708	0.970289	1	0.90764	0.99966	0.997623	0.963667	0.989474	0.952971	0.97708	0.970289	1	0.540068	0.634805	0.687267	0.570119	0.674703	0.667233	0.14635	0.575552	1
XM_030978530.1	51.4901	32.9236	37.5938	28.0797	29.4765	31.7949	12.2452	41.1988	64.0343	0.80747	0.81325	0.94353	0.82859	0.796354	0.80169	0.914851	0.798355	1	0.80747	0.81325	0.94353	0.82859	0.796354	0.80169	0.914851	0.798355	1	0.451979	0.499111	0.65807	0.508004	0.514451	0.526679	0.114718	0.575589	1
XM_030978628.1	21.2369	38.1609	55.4932	24.4016	20.4356	29.6786	20.2821	25.1398	61.223	0.854294	0.99591	0.972393	0.90593	0.835378	0.879857	0.964213	0.973415	1	0.854294	0.99591	0.972393	0.90593	0.835378	0.879857	0.964213	0.973415	1	0.324131	0.687117	0.873211	0.463701	0.388037	0.42229	0.406442	0.507669	0.927403
XM_003726201.3	29.6987	24.7437	24.2364	25.1042	34.9621	26.5635	11.1074	39.1233	64.2159	0.815924	0.957633	0.923302	0.961286	0.957633	0.940102	0.981738	0.960555	1	0.815924	0.957633	0.923302	0.961286	0.957633	0.940102	0.981738	0.960555	1	0.49233	0.560993	0.509861	0.630387	0.707085	0.622352	0.0978817	0.745069	1
XM_774942.4	94.531	61.5202	58.677	50.136	62.5417	63.7774	17.4853	71.1563	119.167	0.965809	0.992729	1	0.97642	1	0.97642	1	0.956573	1	0.965809	0.992729	1	0.97642	1	0.97642	1	0.956573	1	0.816663	0.944979	1	0.946944	0.993319	0.911377	0.333464	0.929849	1
XM_030979015.1	73.6568	75.1367	30.5264	30.1287	28.2124	35.9939	15.0443	40.0587	58.2847	0.901224	0.995629	0.881993	0.870629	0.897727	0.877622	0.967657	0.912587	1	0.901224	0.995629	0.881993	0.870629	0.897727	0.877622	0.967657	0.912587	1	0.668706	0.827797	0.646853	0.687937	0.502622	0.680944	0.346154	0.698427	1
XM_003730483.3	70.9987	37.7788	37.2878	32.3117	39.4317	41.304	10.3172	49.6655	60.7731	0.958697	0.992657	0.982102	0.952272	0.987609	0.959156	0.937127	0.961909	1	0.958697	0.992657	0.982102	0.952272	0.987609	0.959156	0.937127	0.961909	1	0.794401	0.68793	0.693437	0.663607	0.808628	0.731987	0.0986691	0.775585	1
XM_775259.5	36.576	23.3254	23.7363	21.9404	27.757	30.4984	11.1822	25.199	59.4107	0.868717	0.970743	1	0.891973	0.925731	0.974494	0.993998	0.768192	1	0.868717	0.970743	1	0.891973	0.925731	0.974494	0.993998	0.768192	1	0.625656	0.647412	0.510878	0.553638	0.687922	0.753938	0.0585146	0.55964	1
XM_030979564.1	66.7973	32.6731	33.6722	34.5885	42.1627	43.0342	10.2742	46.4953	61.9235	0.814739	0.864414	0.849349	0.818811	0.862785	0.865635	0.869707	0.966612	1	0.814739	0.864414	0.849349	0.818811	0.862785	0.865635	0.869707	0.966612	1	0.648616	0.620521	0.592427	0.563925	0.696254	0.686482	0.146173	0.641287	1
XM_030979033.1	74.951	34.3947	40.4508	31.5662	36.6418	41.9799	11.3545	45.4447	63.5896	0.905749	0.880773	0.956645	0.950518	0.991046	0.908106	0.965598	0.977851	1	0.905749	0.880773	0.956645	0.950518	0.991046	0.908106	0.965598	0.977851	1	0.828464	0.765316	0.811027	0.628652	0.802545	0.747879	0.110273	0.753063	1
XM_030979726.1	25.6896	21.6255	25.0435	16.0927	22.7423	21.2504	10.5043	28.1012	59.3975	0.857649	0.956291	0.820437	0.843473	0.935617	0.924985	0.978145	0.891317	1	0.857649	0.956291	0.820437	0.843473	0.935617	0.924985	0.978145	0.891317	1	0.440638	0.474897	0.501477	0.36267	0.487891	0.463083	0.102185	0.580035	0.98228
XM_011675999.2	46.4654	40.5472	36.9193	28.9908	43.8499	40.6154	13.3588	38.5436	56.0054	0.888583	1	1	0.944979	1	0.97249	1	1	1	0.888583	1	1	0.944979	1	0.97249	1	1	1	0.65337	0.979367	0.807428	0.709766	0.994498	0.807428	0.114168	0.801926	1
XM_030980611.1	12.0257	28.6708	33.5217	22.4124	31.8674	23.5512	12.3422	33.7627	66.251	0.8	1	1	0.830573	1	0.830573	0.980892	0.996178	1	0.8	1	1	0.830573	1	0.830573	0.980892	0.996178	1	0.180892	0.653503	0.938854	0.643312	0.756688	0.607643	0.15414	0.791083	1
XM_011664892.2	35.9814	24.8521	24.3799	17.471	27.1889	25.6249	13.8132	23.4067	61.741	0.83468	0.955252	0.94624	0.862026	0.93785	0.832194	0.990677	0.948104	1	0.83468	0.955252	0.94624	0.862026	0.93785	0.832194	0.990677	0.948104	1	0.478869	0.535426	0.447794	0.366687	0.596644	0.50404	0.220323	0.453387	1
XM_030980961.1	43.9526	30.5327	40.8516	21.4046	36.4113	41.9275	12.5216	31.4536	60.3383	1	1	0.992908	1	0.92766	1	1	0.990071	1	1	1	0.992908	1	0.92766	1	1	0.990071	1	0.831206	0.780142	0.88227	0.443972	0.814184	0.90922	0.100709	0.770213	1
XM_030980967.1	66.729	32.0367	26.9625	24.0821	29.9201	42.6835	11.6838	39.2331	63.3804	0.925037	0.979795	0.986823	0.965154	0.933821	0.949927	0.996486	0.965154	1	0.925037	0.979795	0.986823	0.965154	0.933821	0.949927	0.996486	0.965154	1	0.720937	0.639531	0.642167	0.547877	0.61347	0.696925	0.118302	0.770425	1
XM_030981258.1	51.2156	42.119	38.6166	26.6151	43.0745	33.4111	10.2761	60.6797	65.9248	0.839607	0.945336	0.912602	0.923732	0.987889	0.866448	0.975123	0.988216	1	0.839607	0.945336	0.912602	0.923732	0.987889	0.866448	0.975123	0.988216	1	0.633715	0.572177	0.591489	0.523077	0.566612	0.583633	0.0932897	0.816367	1
XM_030980869.1	31.3155	21.4136	20.7526	15.8105	17.3253	28.8502	13.3935	23.7546	55.7778	0.847019	0.994376	0.853768	0.843645	1	0.883015	1	0.931384	1	0.847019	0.994376	0.853768	0.843645	1	0.883015	1	0.931384	1	0.469066	0.473566	0.527559	0.399325	0.27784	0.3982	0.185602	0.541057	0.975253
XM_030981457.1	40.8439	46.9474	46.1671	26.4315	47.3029	28.8456	10.9992	38.6038	41.0028	0.881673	1	1	0.977758	0.986655	0.977758	1	0.981317	1	0.881673	1	1	0.977758	0.986655	0.977758	1	0.981317	1	0.629893	0.839858	0.86121	0.511566	0.882562	0.648577	0.158363	0.748221	0.88968
XM_030981115.1	11.3965	45.0261	36.7533	26.8795	41.4084	26.8386	12.405	26.843	65.211	0.83658	1	0.95671	0.888528	0.924242	0.871212	0.961039	0.916667	1	0.83658	1	0.95671	0.888528	0.924242	0.871212	0.961039	0.916667	1	0.21645	0.584416	0.66342	0.351732	0.617965	0.493506	0.246753	0.537879	1
XM_030981477.1	43.6318	37.0602	25.4452	31.1867	27.1547	33.6485	11.7871	52.6399	59.1628	0.896985	0.884422	0.904837	0.882538	0.880653	0.883794	0.878769	0.947864	1	0.896985	0.884422	0.904837	0.882538	0.880653	0.883794	0.878769	0.947864	1	0.593593	0.736495	0.59642	0.617148	0.523241	0.629083	0.144472	0.727073	1
XM_030981659.1	29.71	20.6412	20.0409	22.7343	28.1497	25.4618	11.7998	27.728	63.276	0.774573	0.921719	0.902443	0.943349	0.9407	0.907004	0.927752	0.923043	1	0.774573	0.921719	0.902443	0.943349	0.9407	0.907004	0.927752	0.923043	1	0.460565	0.449823	0.450265	0.524279	0.630665	0.513243	0.155386	0.544144	0.994261
XM_030981562.1	75.5041	51.9057	47.657	38.7529	44.3495	51.9258	11.2371	57.7792	58.736	0.921569	0.991145	0.998102	0.946869	1	0.938646	0.99241	0.991145	1	0.921569	0.991145	0.998102	0.946869	1	0.938646	0.99241	0.991145	1	0.767868	0.932954	0.829222	0.789374	0.834915	0.804554	0.0790639	0.87413	1
XM_030981770.1	59.7287	32.6425	37.2195	32.7955	37.1388	39.3142	11.0692	38.0165	60.7478	0.921155	0.980566	0.999445	0.95558	0.928928	0.973903	0.980011	0.997779	1	0.921155	0.980566	0.999445	0.95558	0.928928	0.973903	0.980011	0.997779	1	0.695169	0.69739	0.811771	0.67518	0.724597	0.690727	0.0360911	0.702943	1
XM_030981950.1	47.5695	27.5461	29.7076	40.9557	50.357	64.9208	11.1942	36.7192	59.0786	1	0.89502	0.978466	1	1	1	0.97712	1	1	1	0.89502	0.978466	1	1	1	0.97712	1	1	0.788694	0.664872	0.615074	0.903096	0.955585	0.965007	0.189771	0.776581	0.921938
XM_030981995.1	29.432	19.6278	25.374	25.6612	29.5926	34.308	10.5997	33.4503	58.3654	0.915577	1	1	0.978002	1	0.920927	1	0.980975	1	0.915577	1	1	0.978002	1	0.920927	1	0.980975	1	0.586801	0.510107	0.686088	0.577289	0.674197	0.651605	0.0160523	0.75327	1
XM_030982129.1	35.406	31.3235	32.6738	26.7745	29.8975	30.9451	10.7165	26.5067	62.3703	0.81829	0.936342	0.952969	0.894299	0.969834	0.900475	0.97791	0.86247	1	0.81829	0.936342	0.952969	0.894299	0.969834	0.900475	0.97791	0.86247	1	0.493587	0.661045	0.740618	0.628979	0.675297	0.609026	0.0465558	0.547506	1
XM_030982363.1	42.7267	45.1307	46.3859	27.9749	33.975	53.1074	23.0053	20.9859	81.2954	0.924792	0.973545	0.993575	0.835601	0.948602	0.846939	0.982993	0.875661	1	0.924792	0.973545	0.993575	0.835601	0.948602	0.846939	0.982993	0.875661	1	0.455026	0.654951	0.656085	0.306122	0.44709	0.46712	0.443311	0.277022	1
XM_030982572.1	60.5713	33.594	41.9459	38.9633	79.742	40.0076	11.8889	53.1023	74.8662	0.886861	0.967964	0.995539	0.994323	0.996756	0.975669	0.989862	0.991484	1	0.886861	0.967964	0.995539	0.994323	0.996756	0.975669	0.989862	0.991484	1	0.64558	0.611922	0.853609	0.766423	0.883617	0.678427	0.154096	0.926602	1
XM_788761.5	42.4786	29.5152	39.9126	23.9599	35.8709	30.7688	11.0939	45.7784	54.3919	0.826446	0.981635	0.977961	0.959596	0.993572	0.97888	0.96786	0.975207	1	0.826446	0.981635	0.977961	0.959596	0.993572	0.97888	0.96786	0.975207	1	0.734619	0.721763	0.76584	0.596878	0.827365	0.646465	0.195592	0.895317	0.997245
XM_030982639.1	35.4953	31.0384	25.6614	26.7778	32.8367	34.2948	11.1984	33.3674	62.7325	0.883428	0.96912	0.95368	0.920998	0.909676	0.924601	0.961915	0.876994	1	0.883428	0.96912	0.95368	0.920998	0.909676	0.924601	0.961915	0.876994	1	0.50386	0.695317	0.537056	0.487133	0.600103	0.593927	0.160062	0.60139	0.990221
XM_030982755.1	33.4367	25.7487	37.6685	28.7117	33.0903	30.0194	10.1075	35.6719	57.6133	0.962138	1	1	0.922049	1	0.882702	1	0.922049	1	0.962138	1	1	0.922049	1	0.882702	1	0.922049	1	0.696362	0.760208	0.939124	0.711952	0.8634	0.698589	0.00074239	0.783222	1
NM_001079557.2	87.9258	42.9923	46.1382	39.4032	44.3755	52.722	12.6112	59.4481	69.0873	1	1	1	1	0.997494	1	1	1	1	1	1	1	1	0.997494	1	1	1	1	0.900585	0.931495	0.908104	0.933166	0.894737	0.916458	0.0584795	1	1
XM_030983069.1	35.5023	30.7071	47.4643	33.4695	42.5482	38.0218	12.5386	42.0686	59.531	0.857177	0.999763	0.989578	0.897679	0.961156	0.951208	0.942918	0.901468	1	0.857177	0.999763	0.989578	0.897679	0.961156	0.951208	0.942918	0.901468	1	0.426575	0.604216	0.954287	0.720985	0.91118	0.595452	0.187352	0.760303	0.958787
XM_030983199.1	36.9313	33.3365	42.0572	30.0109	43.9692	38.7916	14.7746	50.8087	57.1398	0.958103	1	1	0.996047	1	0.989723	0.996047	1	1	0.958103	1	1	0.996047	1	0.989723	0.996047	1	1	0.780237	0.924111	0.986561	0.759684	0.962846	0.84664	0.225296	0.990514	1
XM_030983289.1	32.2712	38.924	44.4808	20.7837	54.1953	26.5864	17.3694	27.7073	97.8214	0.806075	0.974559	0.991173	0.795171	0.988577	0.870197	0.971184	0.867082	1	0.806075	0.974559	0.991173	0.795171	0.988577	0.870197	0.971184	0.867082	1	0.505971	0.791796	0.823728	0.469367	0.876947	0.504413	0.393302	0.583074	1
XM_787273.4	50.308	32.9245	37.0566	26.3619	30.3457	24.735	12.7882	34.436	64.1678	0.837582	1	1	0.926438	0.953387	0.834669	1	0.884924	1	0.837582	1	1	0.926438	0.953387	0.834669	1	0.884924	1	0.639476	0.769119	0.780044	0.541879	0.591406	0.391114	0.158776	0.654042	1
XM_030983495.1	19.1581	27.9669	28.2646	15.9091	25.0683	20.3305	11.947	24.9179	59.9664	0.771334	0.964243	0.984675	0.778546	0.900841	0.866887	0.993389	0.926082	1	0.771334	0.964243	0.984675	0.778546	0.900841	0.866887	0.993389	0.926082	1	0.277945	0.614483	0.570613	0.273738	0.460637	0.294772	0.191406	0.460337	1
XM_030983612.1	19.857	21.4251	22.2338	27.2038	37.1563	32.284	12.0179	48.5524	61.1795	0.776699	0.941748	1	0.964806	0.996359	0.848301	1	0.951456	1	0.776699	0.941748	1	0.964806	0.996359	0.848301	1	0.951456	1	0.430825	0.567961	0.694175	0.503641	0.770631	0.506068	0.131068	0.725728	1
XM_003723724.3	54.8788	35.9946	34.4626	24.8444	42.7852	26.9961	15.4907	36.8382	127.752	0.826021	0.944781	0.952345	0.90885	0.945915	0.833585	0.958396	0.799546	1	0.826021	0.944781	0.952345	0.90885	0.945915	0.833585	0.958396	0.799546	1	0.521558	0.795008	0.791225	0.564675	0.861573	0.498109	0.306732	0.710287	1
XM_030983750.1	90.9899	41.5287	45.7517	45.7861	65.0719	65.8597	12.4914	69.9762	104.504	1	1	1	1	1	1	1	1	1	1	1	1	1	1	1	1	1	1	1	0.623288	0.763699	0.755137	1	0.92637	0.27226	0.933219	1
XM_030983768.1	69.5678	56.1323	91.3018	29.0646	51.4075	39.0123	21.1783	32.286	51.74	0.970227	0.990939	0.996117	0.972816	0.91068	0.985113	0.996117	0.952751	1	0.970227	0.990939	0.996117	0.972816	0.91068	0.985113	0.996117	0.952751	1	0.779288	0.861489	0.986408	0.639482	0.486084	0.761165	0.423948	0.422006	0.926214
XM_795460.5	21.6853	40.0343	25.5217	23.1352	78.5693	27.1325	10.1679	18.9465	62.9463	0.901515	0.966942	0.986226	0.88843	0.928375	0.915978	0.955923	0.893939	1	0.901515	0.966942	0.986226	0.88843	0.928375	0.915978	0.955923	0.893939	1	0.380165	0.63843	0.592975	0.513774	0.831956	0.626722	0.128788	0.502066	1
NM_001281760.1	38.5822	33.0595	53.304	21.2727	39.233	51.4316	10.4435	23.2567	63.2147	0.927171	0.950747	0.969655	0.939776	0.938142	0.949346	0.920401	0.943511	1	0.927171	0.950747	0.969655	0.939776	0.938142	0.949346	0.920401	0.943511	1	0.633053	0.696312	0.785481	0.489729	0.735294	0.69888	0.0805322	0.542017	1
XM_030984112.1	37.5381	28.3651	24.1932	25.2593	34.9085	29.647	19.9588	36.1142	61.9213	0.962385	0.939755	0.960245	0.972171	0.953211	0.983792	0.949847	0.950459	1	0.962385	0.939755	0.960245	0.972171	0.953211	0.983792	0.949847	0.950459	1	0.644648	0.624159	0.544037	0.592661	0.690214	0.613456	0.500917	0.669113	1
XM_003723914.1	40.1606	22.3187	23.0809	33.2178	41.0726	18.8319	19.2625	36.8292	58.5609	0.982804	0.822751	0.997354	0.994048	0.991402	0.884259	0.980159	0.990741	1	0.982804	0.822751	0.997354	0.994048	0.991402	0.884259	0.980159	0.990741	1	0.738095	0.333995	0.483466	0.675926	0.797619	0.37037	0.417328	0.587963	1
XM_030984220.1	68.42	49.54	51.19	42.9	35.33	54.56	12.9	49.3	63.58	1	1	1	1	0.972019	1	0.953771	1	1	1	1	1	1	0.972019	1	0.953771	1	1	0.911192	0.798054	0.997567	0.847932	0.692214	0.957421	0.255474	0.905109	1
XM_030984546.1	34.4487	38.3612	36.4426	31.6098	28.3543	35.1366	10.9677	36.8472	68.4016	1	1	1	1	1	0.905941	1	0.953795	1	1	1	1	1	1	0.905941	1	0.953795	1	0.661716	0.833333	0.869637	0.80363	0.60066	0.673267	0.0610561	0.820132	1
XM_030984648.1	16.837	20.3479	58.6681	20.3857	33.3457	15.8591	27.3467	31.8762	69.7334	0.873523	0.910354	1	0.876998	0.806115	0.784573	1	0.886032	1	0.873523	0.910354	1	0.876998	0.806115	0.784573	1	0.886032	1	0.298124	0.327311	0.900625	0.505212	0.612231	0.345379	0.546213	0.660181	1
XM_030984730.1	35.1368	23.8239	29.0752	24.4838	24.2475	27.4938	10.7077	33.7419	62.9268	0.970529	0.920965	1	0.982585	0.941058	0.946417	0.990623	0.993302	1	0.970529	0.920965	1	0.982585	0.941058	0.946417	0.990623	0.993302	1	0.448761	0.475553	0.626926	0.563295	0.536504	0.434695	0.0643001	0.673811	1
XM_030984810.1	29.8691	24.235	24.245	22.0826	25.568	25.5522	10.9133	28.3609	60.0008	0.79824	0.937093	0.920143	0.900587	0.866037	0.866688	0.932529	0.940026	1	0.79824	0.937093	0.920143	0.900587	0.866037	0.866688	0.932529	0.940026	1	0.484029	0.517601	0.526402	0.470665	0.53455	0.47914	0.158735	0.560952	1
XM_030984902.1	36.9903	31.9119	33.3585	26.754	34.7726	33.8232	10.0324	34.346	59.4202	0.866629	0.892515	0.957231	0.953292	0.887451	0.900394	0.902645	0.957231	1	0.866629	0.892515	0.957231	0.953292	0.887451	0.900394	0.902645	0.957231	1	0.603264	0.665166	0.790658	0.741699	0.722003	0.724817	0.104108	0.762521	0.945976
XM_030984975.1	61.3771	45.0393	40.7515	32.8476	44.9819	41.3497	12.4052	49.0889	59.656	0.970142	0.99021	0.945179	0.993147	0.967205	0.963289	0.982868	0.996084	1	0.970142	0.99021	0.945179	0.993147	0.967205	0.963289	0.982868	0.996084	1	0.761625	0.885463	0.860989	0.727851	0.904552	0.725893	0.188448	0.898189	1
XM_030985168.1	37.1869	24.5312	24.9993	23.0747	27.2359	29.3559	11.6232	36.854	58.3378	0.959388	0.980222	0.955696	0.947785	0.957278	0.953059	0.935918	0.959388	1	0.959388	0.980222	0.955696	0.947785	0.957278	0.953059	0.935918	0.959388	1	0.626319	0.548523	0.589926	0.516086	0.558281	0.621572	0.085443	0.639768	1
XM_030985256.1	84.23	27.83	25.91	50.07	48.22	33.35	12.53	35.11	66.66	0.943518	0.8279	0.838893	0.9837	0.965125	0.888931	0.935936	0.896133	1	0.943518	0.8279	0.838893	0.9837	0.965125	0.888931	0.935936	0.896133	1	0.757013	0.476876	0.513268	0.720243	0.863154	0.642532	0.189158	0.610311	1
XM_779786.5	36.2097	37.805	37.9782	26.386	38.9882	31.8837	15.5583	35.0854	64.0177	0.912993	0.984526	0.980438	0.951533	0.989197	0.954453	0.992409	0.984234	1	0.912993	0.984526	0.980438	0.951533	0.989197	0.954453	0.992409	0.984234	1	0.604088	0.773723	0.694891	0.601168	0.783066	0.625693	0.160584	0.717956	1
XM_030985414.1	35.2383	35.4045	32.1005	23.3037	37.099	28.4724	10.4675	37.7465	68.7211	0.961483	0.99564	0.987282	0.882994	0.970203	0.927689	0.981468	0.976744	1	0.961483	0.99564	0.987282	0.882994	0.970203	0.927689	0.981468	0.976744	1	0.642442	0.813953	0.728198	0.549782	0.765262	0.673328	0.0599564	0.71984	1
XM_030985530.1	22.6713	15.9805	25.2341	20.1198	35.1696	24.8799	10.2527	29.1137	59.6827	0.904985	0.960892	0.985954	0.927293	0.906913	0.8981	0.946296	0.949876	1	0.904985	0.960892	0.985954	0.927293	0.906913	0.8981	0.946296	0.949876	1	0.388874	0.302671	0.519967	0.472046	0.573671	0.521895	0.132746	0.599009	1
XM_030986143.1	22.377	23.6266	30.8623	32.5732	31.5424	18.5454	11.9286	25.2	60.1405	0.811902	0.971975	0.961589	0.866799	0.936037	0.83762	0.940653	0.833828	1	0.811902	0.971975	0.961589	0.866799	0.936037	0.83762	0.940653	0.833828	1	0.303	0.433234	0.605341	0.478404	0.559017	0.350478	0.164359	0.53973	0.99967
XM_030986237.1	36.4673	24.1995	31.8532	27.2183	28.1762	30.6833	10.3907	42.0457	61.3017	0.942672	0.9543	0.971336	0.970795	0.964846	0.974851	0.978096	0.979448	1	0.942672	0.9543	0.971336	0.970795	0.964846	0.974851	0.978096	0.979448	1	0.561114	0.465116	0.579502	0.556247	0.517307	0.585452	0.0686858	0.692807	1
XM_030986360.1	31.8961	33.7795	37.0607	30.5595	39.7808	29.4155	11.0551	37.8459	68.4303	0.963964	1	1	0.996622	0.997748	0.977477	0.98536	1	1	0.963964	1	1	0.996622	0.997748	0.977477	0.98536	1	1	0.533784	0.850225	0.815315	0.722973	0.818694	0.615991	0.036036	0.742117	1
XM_030986043.1	72.949	46.2526	45.4441	33.1625	52.8422	51.3632	25.3231	62.3835	61.6866	0.987421	1	1	0.987421	1	0.968553	1	0.987421	1	0.987421	1	1	0.987421	1	0.968553	1	0.987421	1	0.965858	0.93531	0.959569	0.743037	0.925427	0.77628	0.568733	0.95867	1
XM_030986070.1	53.326	34.9577	31.6842	27.7603	36.0874	33.3235	11.4561	38.4732	50.1807	0.993971	1	1	0.956934	1	0.965547	1	0.995693	1	0.993971	1	1	0.956934	1	0.965547	1	0.995693	1	0.784668	0.787252	0.627046	0.641688	0.74677	0.690784	0.079242	0.734711	1
XM_030986654.1	58.3687	46.2291	46.4108	35.8536	46.7675	42.5703	11.7531	51.257	64.9303	1	1	0.995937	0.985553	0.999549	0.975169	1	1	1	1	1	0.995937	0.985553	0.999549	0.975169	1	1	1	0.738149	0.876749	0.866366	0.732731	0.892551	0.740858	0.105192	0.913318	1
XM_030986686.1	40.0614	32.6824	33.2611	28.2064	31.4728	39.0646	10.2481	43.2787	63.3281	0.920266	0.984741	0.973565	0.97421	0.977649	0.990329	0.983881	0.981732	1	0.920266	0.984741	0.973565	0.97421	0.977649	0.990329	0.983881	0.981732	1	0.600043	0.678057	0.723404	0.661509	0.660434	0.732861	0.0724264	0.802063	1
NM_001242679.1	37.3397	33.6141	35.2868	32.2781	38.9948	34.1236	13.5263	34.7675	62.9579	1	1	1	1	1	1	1	1	1	1	1	1	1	1	1	1	1	1	0.915371	0.863558	0.82038	0.834197	0.887737	0.865285	0.174439	0.903282	1
XM_785646.5	38.4698	24.5222	26.8748	50.7966	28.1628	48.2959	10.6861	33.9556	68.5681	0.764412	0.897429	0.923634	0.837534	0.913152	0.844522	0.917145	0.853756	1	0.764412	0.897429	0.923634	0.837534	0.913152	0.844522	0.917145	0.853756	1	0.387821	0.403544	0.529573	0.47991	0.55977	0.490641	0.120539	0.601947	1
XM_030986926.1	30.5947	29.8628	41.0686	24.0158	39.5812	26.4579	23.2429	34.4789	62.2011	0.817694	0.900996	0.95902	0.864037	0.966105	0.864037	0.941019	0.9437	1	0.817694	0.900996	0.95902	0.864037	0.966105	0.864037	0.941019	0.9437	1	0.525278	0.625622	0.698008	0.56013	0.772501	0.56396	0.493681	0.670624	1
XM_001191221.4	49.0675	31.0343	35.1115	28.4934	36.3241	36.3335	10.1473	42.7288	64.4708	0.980056	0.977021	0.98049	0.996532	0.9677	0.96098	0.982224	0.969651	1	0.980056	0.977021	0.98049	0.996532	0.9677	0.96098	0.982224	0.969651	1	0.75439	0.683503	0.764795	0.730544	0.807501	0.805333	0.0619987	0.790375	1
XM_030987138.1	84.9714	42.9385	43.907	33.1746	47.2199	43.2411	10.2586	54.4871	63.8177	0.971591	0.992086	0.977476	0.990057	0.990463	0.965503	0.986201	0.989042	1	0.971591	0.992086	0.977476	0.990057	0.990463	0.965503	0.986201	0.989042	1	0.858766	0.80905	0.78957	0.736607	0.857346	0.727881	0.0878653	0.853084	1
XM_030987330.1	19.9492	41.738	42.1056	13.5718	46.0172	16.8347	13.768	67.0004	60.2869	0.813756	0.964883	0.997336	0.852749	0.974086	0.79317	0.994914	0.960281	1	0.813756	0.964883	0.997336	0.852749	0.974086	0.79317	0.994914	0.960281	1	0.344878	0.806248	0.79753	0.196173	0.827077	0.274401	0.205619	0.827077	1
XM_030987464.1	47.7717	36.1552	38.978	25.8998	40.6388	40.3812	10.6353	44.4619	58.1431	0.971529	0.984325	0.995841	0.931542	0.998081	0.934421	0.982086	0.992642	1	0.971529	0.984325	0.995841	0.931542	0.998081	0.934421	0.982086	0.992642	1	0.643314	0.788868	0.850928	0.599808	0.796865	0.817978	0.0953295	0.808381	0.99936
XM_030987579.1	46.83	31.73	35.33	37.51	35.73	70.12	16.65	43.29	69.22	0.914174	1	0.992643	0.877881	0.982344	0.953899	1	0.964689	1	0.914174	1	0.992643	0.877881	0.982344	0.953899	1	0.964689	1	0.641491	0.780284	0.86513	0.548798	0.767043	0.712114	0.324669	0.745463	1
XM_030987600.1	71.1234	41.1254	47.6569	39.4503	47.6764	54.1616	15.2347	60.0428	60.6428	0.990461	0.959062	0.99841	1	1	1	1	0.944754	1	0.990461	0.959062	0.99841	1	1	1	1	0.944754	1	0.928855	0.863275	0.825119	0.899444	0.951113	0.947138	0.209857	0.92965	1
XM_001197762.4	46.625	38.1004	44.3405	41.7754	42.5738	43.3377	11.7832	47.1163	57.9934	0.846698	0.958333	0.985849	0.803459	0.926101	0.812107	0.972484	0.921384	1	0.846698	0.958333	0.985849	0.803459	0.926101	0.812107	0.972484	0.921384	1	0.722484	0.767296	0.84827	0.750786	0.752358	0.657233	0.0927673	0.816038	1
XM_030987386.1	33.1021	21.8124	24.5679	27.0928	20.3755	24.9973	16.7931	28.2185	60.3871	1	0.865782	1	0.982301	0.995575	1	1	1	1	1	0.865782	1	0.982301	0.995575	1	1	1	1	0.637168	0.454277	0.49115	0.485251	0.39528	0.567847	0.377581	0.454277	1
XM_011665025.2	53.4993	39.6702	41.8232	35.0398	36.7013	35.0803	12.8959	39.6149	65.66	0.988029	1	1	0.984038	1	0.949721	1	0.96249	1	0.988029	1	1	0.984038	1	0.949721	1	0.96249	1	0.931365	0.838787	0.965682	0.885076	0.921788	0.864326	0.084597	0.851556	1
XM_030988752.1	76.8115	36.1803	41.8161	39.8788	40.7427	50.9828	10.1448	48.0557	60.9893	0.9856	0.986	0.984	0.972667	0.987333	0.9908	0.969867	0.9884	1	0.9856	0.986	0.984	0.972667	0.987333	0.9908	0.969867	0.9884	1	0.91	0.679467	0.761733	0.824133	0.849067	0.874933	0.0658667	0.825067	1
XM_030988802.1	39.1685	37.5993	46.3059	33.5824	52.0313	51.5105	13.4885	51.1222	59.768	0.921039	0.961374	0.991284	0.983934	0.997607	0.984789	0.96428	0.984105	1	0.921039	0.961374	0.991284	0.983934	0.997607	0.984789	0.96428	0.984105	1	0.473082	0.569475	0.821056	0.58725	0.807042	0.606734	0.184413	0.743634	1
XM_001185643.4	34.4441	27.7337	23.8756	27.7185	36.6837	30.1647	10.8657	36.411	59.9672	0.967879	0.934341	0.997638	0.94615	0.979216	0.9641	0.999055	0.957959	1	0.967879	0.934341	0.997638	0.94615	0.979216	0.9641	0.999055	0.957959	1	0.496457	0.445442	0.47898	0.619745	0.726972	0.629192	0.0675484	0.741615	1
XM_030989158.1	48.88	40.42	47.2	12.74	41.69	11.65	10.56	29.23	57.3	0.917647	0.995098	1	0.912745	0.972549	0.827451	0.998039	0.909804	1	0.917647	0.995098	1	0.912745	0.972549	0.827451	0.998039	0.909804	1	0.554902	0.714706	0.791176	0.145098	0.657843	0.172549	0.12451	0.461765	1
XM_030989045.1	20.0914	26.8313	33.6113	25.7339	45.7162	52.2476	21.8892	28.0802	54.4423	0.838176	0.975338	0.964865	0.947297	0.990203	0.939527	0.989189	0.928378	1	0.838176	0.975338	0.964865	0.947297	0.990203	0.939527	0.989189	0.928378	1	0.351351	0.524662	0.546622	0.483446	0.796959	0.723649	0.452027	0.568243	1
XM_030989370.1	46.1439	36.6352	34.226	22.6352	36.9517	34.5541	12.4286	40.2482	60.5401	0.856734	0.984445	0.979533	0.854687	0.980352	0.874335	0.984445	0.984036	1	0.856734	0.984445	0.979533	0.854687	0.980352	0.874335	0.984445	0.984036	1	0.584118	0.765862	0.767499	0.561605	0.784282	0.665984	0.121572	0.773639	1
XM_030989434.1	37.3037	34.0228	22.5371	20.4098	32.288	32.9981	17.6559	27.4108	59.7267	0.791755	0.934989	0.934989	0.763214	0.918076	0.816068	0.954017	0.905391	1	0.791755	0.934989	0.934989	0.763214	0.918076	0.816068	0.954017	0.905391	1	0.547569	0.477273	0.494715	0.460888	0.584567	0.615751	0.484144	0.559725	1
XM_011681451.2	67.39	43.6	38.86	27.28	36.21	36.87	11.05	54.49	67.27	1	1	1	0.980306	1	0.986142	0.983953	0.992706	1	1	1	1	0.980306	1	0.986142	0.983953	0.992706	1	0.825675	0.81984	0.738147	0.65062	0.729395	0.754194	0.0488694	0.913202	1
XM_030990140.1	41.3011	20.2414	53.7563	32.3995	34.4741	45.1626	12.4402	38.6519	80.1021	0.852413	0.867887	0.991681	0.898669	0.913478	0.927953	0.877371	0.858569	1	0.852413	0.867887	0.991681	0.898669	0.913478	0.927953	0.877371	0.858569	1	0.46772	0.398835	0.761065	0.446922	0.534942	0.480033	0.209484	0.543095	1
XM_030989777.1	42.741	74.5979	39.7806	26.2553	42.9837	80.6012	19.9285	29.1403	64.6654	0.988367	1	1	1	1	0.977629	1	0.978523	1	0.988367	1	1	1	1	0.977629	1	0.978523	1	0.617002	0.95481	0.682774	0.526622	0.791051	0.813423	0.489933	0.575839	1
XM_030989781.1	45.8158	32.2636	30.9529	30.3536	44.6681	53.4011	12.0655	26.1599	60.4939	0.938889	1	1	0.825556	1	0.935556	0.975556	0.924444	1	0.938889	1	1	0.825556	1	0.935556	0.975556	0.924444	1	0.625556	0.673333	0.696667	0.64	0.777778	0.626667	0.164444	0.572222	1
XM_030990656.1	44.7228	28.2271	27.2225	23.1803	23.5668	28.4908	10.3622	34.6085	65.2184	0.770973	0.964553	0.906656	0.897401	0.843048	0.827097	0.935998	0.790666	1	0.770973	0.964553	0.906656	0.897401	0.843048	0.827097	0.935998	0.790666	1	0.476763	0.58783	0.6154	0.475778	0.450965	0.532493	0.129382	0.527767	1
XM_001183487.4	45.2236	35.947	33.7932	31.7139	33.5381	28.4242	12.0507	39.3693	57.5297	0.852645	0.986146	0.979849	0.894207	0.806045	0.861461	0.960957	0.960957	1	0.852645	0.986146	0.979849	0.894207	0.806045	0.861461	0.960957	0.960957	1	0.602015	0.602015	0.61335	0.657431	0.687657	0.602015	0.0894207	0.65995	1
XM_795146.5	32.6687	36.8266	28.5125	25.1283	28.6366	29.1053	10.114	24.224	58.5067	0.857826	0.895659	0.940661	0.929908	0.889685	0.892473	0.94783	0.76583	1	0.857826	0.895659	0.940661	0.929908	0.889685	0.892473	0.94783	0.76583	1	0.57945	0.563521	0.573875	0.511748	0.62724	0.535643	0.0764636	0.489845	1
XM_030990304.1	36.9238	36.1574	17.9027	23.1871	27.5173	19.0507	10.1367	37.1632	58.6055	0.976633	0.977695	0.958577	0.979819	0.9453	0.879979	0.98991	0.911312	1	0.976633	0.977695	0.958577	0.979819	0.9453	0.879979	0.98991	0.911312	1	0.574615	0.789697	0.432289	0.631439	0.576208	0.414764	0.0658524	0.724376	1
XM_030990858.1	43.3876	30.7854	28.5387	20.8774	40.1899	29.0074	11.4841	28.5304	63.3525	0.860795	0.9875	0.9875	0.928409	0.985795	0.868182	1	0.876136	1	0.860795	0.9875	0.9875	0.928409	0.985795	0.868182	1	0.876136	1	0.704545	0.704545	0.692045	0.540909	0.820455	0.58125	0.0619318	0.601705	1
XM_030990374.1	64.5017	33.8091	44.6802	31.2776	57.8633	45.0585	14.8616	42.9904	63.6657	0.871315	0.971844	0.967687	0.868103	0.970333	0.870181	0.975057	0.972411	1	0.871315	0.971844	0.967687	0.868103	0.970333	0.870181	0.975057	0.972411	1	0.635299	0.671958	0.75	0.596372	0.761527	0.601474	0.314437	0.819728	1
XM_030990953.1	48.8701	27.8974	28.2134	33.0578	31.9346	29.7461	17.6546	28.6444	61.7642	0.872801	0.986468	0.772666	0.917456	0.936401	0.933694	1	0.989175	1	0.872801	0.986468	0.772666	0.917456	0.936401	0.933694	1	0.989175	1	0.552097	0.631935	0.49797	0.604871	0.585927	0.703654	0.404601	0.692828	1
XM_030990958.1	61.2478	36.4708	34.8135	30.9029	37.5085	39.079	10.1257	33.8037	62.4521	0.883522	0.954185	0.928716	0.92856	0.964125	0.901848	0.902625	0.903556	1	0.883522	0.954185	0.928716	0.92856	0.964125	0.901848	0.902625	0.903556	1	0.663612	0.655381	0.643112	0.586116	0.709893	0.622612	0.104364	0.623855	1
XM_030991458.1	27.9915	23.7921	24.3891	22.8649	28.4671	26.8148	10.2571	28.2128	61.8846	0.877272	0.8936	0.909402	0.932842	0.891493	0.916776	0.911772	0.874375	1	0.877272	0.8936	0.909402	0.932842	0.891493	0.916776	0.911772	0.874375	1	0.436661	0.492231	0.56571	0.504346	0.654464	0.528048	0.120885	0.640506	0.984988
XM_030991500.1	68.111	35.0873	38.5758	35.0295	40.9093	37.0994	10.1271	51.9772	56.6076	0.925492	0.943192	0.972595	0.918784	0.980445	0.89038	0.971453	0.932486	1	0.925492	0.943192	0.972595	0.918784	0.980445	0.89038	0.971453	0.932486	1	0.784613	0.751641	0.797602	0.700828	0.829289	0.676135	0.0533828	0.780474	0.987868
XM_030991530.1	12.2371	14.2681	27.2656	25.5435	22.4451	20.2999	10.3957	29.1365	60.683	0.863317	0.870352	1	0.945729	1	0.901508	1	1	1	0.863317	0.870352	1	0.945729	1	0.901508	1	1	1	0.244221	0.288442	0.598995	0.692462	0.586935	0.517588	0.0492462	0.760804	1
XM_030991551.1	34.1761	22.0544	34.2591	18.7	33.8546	28.8563	10.7237	45.3359	66.2757	0.795937	0.931377	0.947178	0.949436	0.934989	0.880813	0.919187	0.99684	1	0.795937	0.931377	0.947178	0.949436	0.934989	0.880813	0.919187	0.99684	1	0.589165	0.510609	0.791874	0.490293	0.811738	0.679007	0.0546275	0.894357	1
XM_030991228.1	54.2326	28.5797	52.4402	33.5057	36.9123	42.2859	10.3049	49.2714	59.7442	0.993692	0.985112	0.990159	0.998991	1	0.995458	0.995206	0.997729	1	0.993692	0.985112	0.990159	0.998991	1	0.995458	0.995206	0.997729	1	0.690638	0.583649	0.863487	0.656826	0.752208	0.776684	0.0317941	0.788292	1
XM_030991652.1	38.3554	31.8536	40.1917	35.3281	31.9309	51.4178	21.002	30.177	74.7111	0.9617	0.997896	0.980219	0.944865	0.991582	0.962121	0.990741	0.997896	1	0.9617	0.997896	0.980219	0.944865	0.991582	0.962121	0.990741	0.997896	1	0.679714	0.628788	0.718013	0.625	0.665404	0.723906	0.180556	0.627525	1
XM_030991697.1	44.324	27.4733	30.7771	27.6708	39.8963	38.0166	10.2062	37.5301	53.5295	0.96646	0.929309	0.994324	0.948916	1	0.964396	0.968008	0.99484	1	0.96646	0.929309	0.994324	0.948916	1	0.964396	0.968008	0.99484	1	0.656347	0.553148	0.711042	0.657895	0.80805	0.762642	0.0603715	0.595975	0.96904
XM_003725325.3	56.4388	20.8308	16.5528	23.2245	28.1263	31.8897	12.2026	69.2996	64.9194	0.805718	0.94347	0.750487	0.88434	0.870695	0.877193	0.823262	0.840806	1	0.805718	0.94347	0.750487	0.88434	0.870695	0.877193	0.823262	0.840806	1	0.62833	0.510721	0.447044	0.452891	0.641326	0.614035	0.246264	0.775179	1
XM_003725319.3	39.56	41.14	51.56	29.48	51.01	35.48	16.69	52.9	128.29	0.75275	0.995285	0.991619	0.829579	0.987952	0.791165	0.977301	0.927187	1	0.75275	0.995285	0.991619	0.829579	0.987952	0.791165	0.977301	0.927187	1	0.473372	0.85612	0.987603	0.628951	0.967173	0.603807	0.353064	0.826611	1
XM_030992100.1	46.3475	27.0615	32.8451	23.248	34.4774	33.022	10.9629	39.6397	58.5977	0.906936	0.952005	0.973661	0.97571	0.943225	0.970149	0.95815	0.974539	1	0.906936	0.952005	0.973661	0.97571	0.943225	0.970149	0.95815	0.974539	1	0.676032	0.609306	0.695347	0.5777	0.733977	0.724905	0.071115	0.8048	1
XM_791395.5	33.6881	29.5462	31.3857	25.7116	32.489	21.9644	12.5777	35.993	62.749	0.974734	1	1	0.985372	0.998005	0.942819	1	0.96742	1	0.974734	1	1	0.985372	0.998005	0.942819	1	0.96742	1	0.545878	0.685505	0.654255	0.644947	0.676197	0.413564	0.15492	0.730718	1
XM_778706.5	91.4247	48.9824	46.8245	44.7455	51.1424	58.2943	12.5664	66.8371	66.788	0.894187	0.975742	0.993726	0.982016	0.992472	0.976997	0.976579	0.998745	1	0.894187	0.975742	0.993726	0.982016	0.992472	0.976997	0.976579	0.998745	1	0.745713	0.86491	0.878294	0.81765	0.872438	0.843162	0.148892	0.820159	1
XM_030992332.1	40.2246	33.3537	38.0887	37.2906	42.8764	45.5698	15.123	51.4024	87.4392	0.935409	0.985006	1	0.978085	1	0.953864	0.998847	0.998847	1	0.935409	0.985006	1	0.978085	1	0.953864	0.998847	0.998847	1	0.790081	0.7797	0.77624	0.808535	0.914648	0.77624	0.272203	0.862745	0.83737
XM_030992541.1	27.7808	23.2352	28.9698	20.2328	33.9819	27.122	11.1109	40.1422	60.9385	0.818021	0.961572	0.978799	0.894876	0.990283	0.865283	1	0.944346	1	0.818021	0.961572	0.978799	0.894876	0.990283	0.865283	1	0.944346	1	0.353357	0.600265	0.736749	0.453622	0.701413	0.57818	0.117049	0.792403	1
XM_030992463.1	63.3963	36.481	29.7435	31.4416	36.7736	41.6434	10.3026	42.5622	62.8715	0.907143	0.90989	0.849451	0.837912	0.9	0.87033	0.795055	0.943956	1	0.907143	0.90989	0.849451	0.837912	0.9	0.87033	0.795055	0.943956	1	0.712637	0.578571	0.542857	0.599451	0.625275	0.675275	0.176923	0.685165	1
XM_030992709.1	45.655	33.1562	34.2862	23.8786	36.2879	30.1781	10.7436	41.6022	58.5962	0.921454	0.968738	0.982024	0.945682	0.998046	0.948808	0.998046	0.957405	1	0.921454	0.968738	0.982024	0.945682	0.998046	0.948808	0.998046	0.957405	1	0.673701	0.633841	0.749902	0.59281	0.778429	0.534584	0.10043	0.721766	1
XM_030992515.1	77.9828	44.7378	41.9792	30.4725	44.4053	43.8289	10.2132	57.2121	65.7005	0.962691	1	0.9872	0.953704	0.995915	0.913671	0.981481	0.996732	1	0.962691	1	0.9872	0.953704	0.995915	0.913671	0.981481	0.996732	1	0.798747	0.801471	0.751362	0.676471	0.811275	0.727397	0.0667211	0.84232	1
XM_030992904.1	41.7534	29.7697	36.1013	24.0818	33.9036	36.9174	10.3834	47.3757	65.6615	0.938804	0.917246	1	0.944367	1	0.952017	0.975661	0.997914	1	0.938804	0.917246	1	0.944367	1	0.952017	0.975661	0.997914	1	0.70306	0.595271	0.808067	0.570236	0.7879	0.616829	0.166898	0.793463	1
XM_030992957.1	26.3612	21.8529	29.8736	20.376	30.9005	25.6494	10.6694	34.9545	57.4661	0.888512	0.900565	0.982674	0.943126	0.961582	0.932957	0.949529	0.952919	1	0.888512	0.900565	0.982674	0.943126	0.961582	0.932957	0.949529	0.952919	1	0.465537	0.496422	0.73823	0.503202	0.641431	0.583051	0.0606403	0.65838	1
XM_030993064.1	17.8367	24.1756	26.3183	15.4887	23.4089	19.1854	10.1554	33.3253	60.4911	0.834714	0.967292	0.995639	0.834278	0.9686	0.824248	0.991714	0.971653	1	0.834714	0.967292	0.995639	0.834278	0.9686	0.824248	0.991714	0.971653	1	0.337549	0.45399	0.552551	0.336677	0.431313	0.403838	0.0728304	0.600087	1
XM_030993295.1	31.1554	34.861	20.8515	21.2606	23.9953	31.5065	12.9178	38.0477	64.0041	0.857285	0.946108	0.962076	0.837325	0.94012	0.934132	0.977046	0.972056	1	0.857285	0.946108	0.962076	0.837325	0.94012	0.934132	0.977046	0.972056	1	0.453094	0.561876	0.517964	0.403194	0.494012	0.561876	0.180639	0.754491	1
XM_030993383.1	29.151	39.5754	27.9601	20.0958	31.783	21.2031	11.6842	35.0562	62.9935	0.899207	0.95168	0.972442	0.879955	0.904492	0.86108	0.92903	0.912797	1	0.899207	0.95168	0.972442	0.879955	0.904492	0.86108	0.92903	0.912797	1	0.469989	0.408079	0.462061	0.446206	0.497924	0.403171	0.0815402	0.570781	1
XM_030993485.1	38.0667	35.0486	30.4285	25.0789	37.6225	27.8127	12.6289	34.3782	68.4214	0.940412	1	1	0.930556	0.99776	0.935932	0.99552	0.969982	1	0.940412	1	1	0.930556	0.99776	0.935932	0.99552	0.969982	1	0.626792	0.71147	0.737903	0.562724	0.811828	0.617384	0.139785	0.814068	1
XM_030993969.1	45.8615	35.5109	27.3072	26.0669	39.3486	30.811	11.6007	42.925	56.2884	0.908947	0.957404	0.975208	0.897679	0.989182	0.911201	0.954023	0.964165	1	0.908947	0.957404	0.975208	0.897679	0.989182	0.911201	0.954023	0.964165	1	0.625648	0.686725	0.691909	0.607167	0.769213	0.629705	0.121929	0.76696	0.988055
XM_792277.5	38.7986	31.6196	30.9674	29.7446	35.3449	40.0767	13.8667	43.5058	56.9433	0.877533	0.979148	0.981791	0.903377	0.943612	0.91953	0.974156	0.994714	1	0.877533	0.979148	0.981791	0.903377	0.943612	0.91953	0.974156	0.994714	1	0.572687	0.701322	0.726285	0.601468	0.670191	0.673421	0.211747	0.821439	0.997651
XM_030994010.1	42.4739	30.8607	36.4733	25.8506	41.718	34.9421	12.1506	39.0902	54.0857	0.983917	0.999054	1	0.912488	0.960265	0.937086	1	0.98439	1	0.983917	0.999054	1	0.912488	0.960265	0.937086	1	0.98439	1	0.693945	0.675024	0.716651	0.641911	0.879376	0.686377	0.127247	0.816462	0.973983
XM_011664242.2	79.9274	34.5274	28.7448	25.2392	39.8587	42.1625	10.2279	32.0665	60.0731	0.912064	0.988372	0.909157	0.9375	0.942587	0.909157	0.986192	0.942587	1	0.912064	0.988372	0.909157	0.9375	0.942587	0.909157	0.986192	0.942587	1	0.763081	0.686047	0.518895	0.552326	0.712209	0.72093	0.0319767	0.732558	1
XM_030994076.1	35.7584	28.8891	27.6004	23.2775	27.0675	31.4755	10.4782	31.9902	64.7693	0.958788	0.996524	0.985104	0.951341	0.914101	0.880834	0.997517	1	1	0.958788	0.996524	0.985104	0.951341	0.914101	0.880834	0.997517	1	1	0.548659	0.6286	0.696127	0.488083	0.640516	0.59285	0.082423	0.622642	1
XM_003730993.3	81.6216	45.2763	43.0924	33.8496	46.1416	43.7305	10.797	64.2991	59.04	0.969888	0.99895	0.992647	0.982143	0.985294	0.968137	1	0.989146	1	0.969888	0.99895	0.992647	0.982143	0.985294	0.968137	1	0.989146	1	0.737045	0.69888	0.741246	0.629902	0.728641	0.671218	0.110994	0.785364	1
XM_030994561.1	17.8971	36.7512	32.0319	23.1531	47.9225	31.4267	14.8163	22.83	56.2527	0.85168	1	1	0.828505	0.939745	0.807648	0.975666	0.880649	1	0.85168	1	1	0.828505	0.939745	0.807648	0.975666	0.880649	1	0.365006	0.625724	0.709154	0.468134	0.528389	0.563152	0.143685	0.522596	1
XM_030995030.1	61.3489	37.2613	27.0328	27.3766	33.0295	32.3055	11.6809	38.9073	59.2623	0.893273	0.967956	0.876589	0.929025	0.948888	0.918697	0.965042	0.978814	1	0.893273	0.967956	0.876589	0.929025	0.948888	0.918697	0.965042	0.978814	1	0.699947	0.694121	0.61732	0.581568	0.720074	0.658369	0.095339	0.650159	0.985434
XM_030994863.1	27.0936	46.2011	45.6175	22.0767	46.2862	33.1346	26.4843	42.9183	76.2267	0.756744	0.948788	0.957019	0.875171	0.924097	0.865112	0.979881	0.966164	1	0.756744	0.948788	0.957019	0.875171	0.924097	0.865112	0.979881	0.966164	1	0.272519	0.672154	0.416095	0.331962	0.644719	0.380887	0.54321	0.539552	1
XM_030995517.1	27.2836	20.7646	20.4509	22.2718	28.1862	25.8304	12.4726	27.1129	94.9181	0.913596	0.929479	0.94155	0.984117	1	0.923761	0.98094	0.961881	1	0.913596	0.929479	0.94155	0.984117	1	0.923761	0.98094	0.961881	1	0.414231	0.317027	0.36277	0.510165	0.567344	0.472046	0.153113	0.501271	1
XM_030995647.1	78.3061	66.276	35.4635	32.7913	57.5777	62.7151	10.8185	26.7626	61.9054	0.857764	0.964596	0.95528	0.970807	0.996894	0.947205	0.967081	0.926708	1	0.857764	0.964596	0.95528	0.970807	0.996894	0.947205	0.967081	0.926708	1	0.663975	0.787578	0.577019	0.629814	0.723602	0.731677	0.145342	0.43354	1
NM_214489.1	26.4687	28.8661	31.8952	19.7582	28.6796	25.5818	12.7074	30.4303	62.8462	0.898848	0.962673	0.981797	0.924424	0.967972	0.929032	0.970046	0.985023	1	0.898848	0.962673	0.981797	0.924424	0.967972	0.929032	0.970046	0.985023	1	0.570968	0.601382	0.723041	0.503917	0.618203	0.591475	0.0880184	0.685484	0.996774
XM_030995742.1	60.9099	42.7713	41.236	30.7307	38.3101	46.7471	10.746	51.0489	58.0709	0.957635	0.964204	0.995731	0.966174	0.98555	0.945156	0.986864	1	1	0.957635	0.964204	0.995731	0.966174	0.98555	0.945156	0.986864	1	1	0.793432	0.747126	0.808867	0.649261	0.781938	0.787521	0.0732348	0.887685	0.955665
XM_030995801.1	91.1088	53.7377	45.854	38.1718	56.1903	48.0741	10.2	55.1849	61.2402	0.908743	0.995222	1	0.907788	0.993311	0.934544	1	0.951266	1	0.908743	0.995222	1	0.907788	0.993311	0.934544	1	0.951266	1	0.769709	0.798376	0.822742	0.623985	0.858098	0.662685	0.0602007	0.793598	1
XM_011683918.2	68.08	40.13	38.28	33.32	36.68	41.06	10.49	45.35	66.05	0.964706	1	0.955392	0.978186	0.977941	0.964951	0.979657	0.985784	1	0.964706	1	0.955392	0.978186	0.977941	0.964951	0.979657	0.985784	1	0.803186	0.822304	0.740686	0.708578	0.76201	0.734069	0.0879902	0.762745	1
XM_011683155.2	29.75	30.39	47.85	14.65	32.48	19.78	10.71	35.85	62.89	0.896748	1	1	0.846549	0.980034	0.866515	1	0.957787	1	0.896748	1	1	0.846549	0.980034	0.866515	1	0.957787	1	0.487165	0.626355	0.701654	0.343411	0.661723	0.401597	0.0604678	0.593839	1
XM_030995973.1	76.6551	38.1132	40.2062	40.2387	40.3627	47.3451	11.5379	43.9005	63.0784	0.989453	1	0.995845	1	1	0.990093	1	0.997124	1	0.989453	1	0.995845	1	1	0.990093	1	0.997124	1	0.882071	0.823266	0.893896	0.853947	0.8124	0.849153	0.0853308	0.815916	1
XM_030996277.1	37.406	36.9644	42.5518	30.415	42.1689	27.0505	12.1631	35.5839	67.5074	0.887387	0.975225	0.969032	0.915541	0.965653	0.883446	0.921734	0.905968	1	0.887387	0.975225	0.969032	0.915541	0.965653	0.883446	0.921734	0.905968	1	0.518018	0.620495	0.646959	0.744932	0.587838	0.473536	0.175676	0.537162	1
XM_777009.5	51.9633	32.9959	38.633	36.5267	33.566	44.2313	10.898	33.3276	73.3015	0.960539	0.961501	0.977863	0.953802	0.960539	0.991338	0.887392	0.970164	1	0.960539	0.961501	0.977863	0.953802	0.960539	0.991338	0.887392	0.970164	1	0.728585	0.809432	0.625602	0.684312	0.695861	0.708373	0.0683349	0.6641	0.980751
XM_030996353.1	62.4532	32.1133	34.7343	28.2787	41.1017	41.5157	11.406	34.9474	61.3274	0.937443	0.931923	0.940202	0.919043	0.938362	0.939282	0.942042	0.917203	1	0.937443	0.931923	0.940202	0.919043	0.938362	0.939282	0.942042	0.917203	1	0.868445	0.631095	0.712971	0.76173	0.875805	0.825207	0.142594	0.728611	1
XM_030996476.1	31.0872	36.6176	37.3793	26.3141	38.1152	31.9471	13.1763	39.3938	65.2113	0.935484	0.990481	0.955579	0.910629	0.950291	0.930724	0.981491	0.953993	1	0.935484	0.990481	0.955579	0.910629	0.950291	0.930724	0.981491	0.953993	1	0.545214	0.728186	0.713379	0.543628	0.689582	0.627181	0.205711	0.686409	1
XM_030996849.1	19.5862	23.0519	21.3795	13.7263	46.9972	15.3652	10.7072	22.5137	67.118	0.862069	0.977011	0.969697	0.819227	0.960293	0.894984	0.987983	0.926332	1	0.862069	0.977011	0.969697	0.819227	0.960293	0.894984	0.987983	0.926332	1	0.489551	0.613375	0.634274	0.320272	0.827064	0.335946	0.102403	0.557994	1
XM_030996923.1	13.6874	17.8672	32.6394	27.986	33.5087	37.4494	11.7717	39.9295	56.5429	0.90355	0.98284	0.978107	0.981657	0.976331	0.971598	1	0.988757	0.997633	0.90355	0.98284	0.978107	0.981657	0.976331	0.971598	1	0.988757	0.997633	0.240828	0.331953	0.821302	0.692308	0.781657	0.690533	0.0816568	0.831953	0.940828
XM_030996798.1	46.9263	30.678	36.6289	32.313	42.7222	36.1121	10.041	43.0904	66.108	0.973333	0.987097	0.984516	0.993548	1	0.969032	0.990968	0.990968	1	0.973333	0.987097	0.984516	0.993548	1	0.969032	0.990968	0.990968	1	0.674409	0.618065	0.83957	0.728602	0.942366	0.664946	0.00817204	0.891613	1
XM_030996828.1	39.7529	25.9959	39.02	23.0047	35.1379	36.4849	11.7894	37.1284	55.3543	0.933213	0.940433	0.99639	0.820096	0.984958	0.855596	0.953069	0.974729	1	0.933213	0.940433	0.99639	0.820096	0.984958	0.855596	0.953069	0.974729	1	0.532491	0.586643	0.820096	0.487966	0.716606	0.646811	0.150421	0.700361	1
XM_030997071.1	61.7363	42.0631	44.2781	31.985	38.9913	41.4574	10.6191	50.5371	61.0558	0.980561	0.995992	0.976553	0.980962	0.998998	0.995591	0.973547	0.981563	1	0.980561	0.995992	0.976553	0.980962	0.998998	0.995591	0.973547	0.981563	1	0.823848	0.808216	0.895992	0.724048	0.801603	0.756112	0.0787575	0.853707	1
XM_030997141.1	39.9607	40.9981	38.7494	28.3185	32.0309	37.0927	10.2065	47.2358	67.0142	0.836845	0.974306	0.986896	0.883607	0.871531	0.887718	0.813207	0.906732	1	0.836845	0.974306	0.986896	0.883607	0.871531	0.887718	0.813207	0.906732	1	0.643114	0.716341	0.778263	0.633607	0.650822	0.638489	0.0863309	0.760277	1
XM_030997172.1	63.2491	34.6505	44.3645	39.6886	50.9017	44.5244	12.1819	49.3629	63.6894	0.925653	0.960556	0.965664	0.957435	0.989501	0.93899	0.946368	0.968218	1	0.925653	0.960556	0.965664	0.957435	0.989501	0.93899	0.946368	0.968218	1	0.749716	0.663734	0.799376	0.813564	0.828036	0.773553	0.153519	0.867196	1
XM_030997206.1	47.7575	31.8181	42.0111	31.717	38.3827	39.1519	10.0427	47.1076	62.163	0.969939	0.997688	0.993904	0.965314	0.998108	0.989069	0.99979	0.985075	1	0.969939	0.997688	0.993904	0.965314	0.998108	0.989069	0.99979	0.985075	1	0.745007	0.706748	0.813328	0.694345	0.727559	0.750053	0.0544461	0.837292	0.999159
XM_030997301.1	21.4517	29.1269	36.1203	24.2781	32.9822	27.0789	10.8207	37.8657	62.3039	0.994379	0.964742	0.959632	0.982115	0.964231	0.963209	0.961165	0.981604	1	0.994379	0.964742	0.959632	0.982115	0.964231	0.963209	0.961165	0.981604	1	0.49208	0.5907	0.716914	0.578436	0.677568	0.56975	0.0168625	0.856413	1
XM_030998023.1	61.4105	32.7829	27.0669	37.7578	29.8908	42.6892	11.0709	56.5032	55.7415	0.968254	1	0.992785	1	1	1	1	1	1	0.968254	1	0.992785	1	1	1	1	1	1	0.512266	0.662338	0.74026	0.712843	0.642136	0.818182	0.0577201	0.984127	1
XM_030997334.1	15.8852	23.5084	25.8688	19.5515	25.2891	18.3305	13.4647	32.6447	60.5313	0.829842	0.8651	0.940726	0.887583	0.943281	0.793562	0.989269	0.903424	1	0.829842	0.8651	0.940726	0.887583	0.943281	0.793562	0.989269	0.903424	1	0.271334	0.521206	0.522739	0.391926	0.436382	0.341339	0.224834	0.583035	1
XM_030997483.1	88.9619	44.1544	46.2304	37.9631	44.756	53.5531	10.7546	67.8876	65.6388	0.953673	0.999165	0.987479	0.952003	0.998748	0.96995	0.994574	0.983306	1	0.953673	0.999165	0.987479	0.952003	0.998748	0.96995	0.994574	0.983306	1	0.884808	0.844741	0.883973	0.72788	0.835559	0.886895	0.0784641	0.891068	1
XM_030997509.1	31.6417	27.3993	26.1305	26.67	30.8659	39	19.5449	38.0047	58.6539	0.940286	0.994683	0.957464	0.966871	0.930879	0.99591	0.992229	0.993456	1	0.940286	0.994683	0.957464	0.966871	0.930879	0.99591	0.992229	0.993456	1	0.577914	0.604499	0.607362	0.601636	0.691207	0.755828	0.492843	0.775869	1
XM_030998005.1	13.4783	41.8745	56.4989	23.7704	48.4328	27.0402	20.7172	31.7743	63.9287	0.803191	0.990589	0.990589	0.990998	0.99018	0.918985	0.984452	0.987725	1	0.803191	0.990589	0.990589	0.990998	0.99018	0.918985	0.984452	0.987725	1	0.233633	0.670622	0.81383	0.527414	0.75491	0.52946	0.436989	0.693944	1
XM_011684642.2	76.1853	49.975	45.6758	37.7786	45.0929	46.3085	10.4359	54.6901	64.7924	0.956211	0.986673	0.988101	0.949072	1	0.950976	0.967158	0.975726	1	0.956211	0.986673	0.988101	0.949072	1	0.950976	0.967158	0.975726	1	0.804379	0.822941	0.827701	0.779153	0.814374	0.759638	0.0547358	0.843884	1
XM_011680975.2	54.7611	30.5289	35.9189	23.3707	37.2292	24.4764	10.5048	33.5351	55.3812	0.88131	0.890859	1	0.894952	0.929059	0.847203	1	0.963165	1	0.88131	0.890859	1	0.894952	0.929059	0.847203	1	0.963165	1	0.470668	0.519782	0.678035	0.431105	0.472033	0.44884	0.053206	0.470668	1
XM_030998549.1	65.7593	46.263	30.6008	30.0695	35.4814	42.0721	11.0636	39.7401	58.5492	0.935689	0.961602	0.974087	0.956655	0.982803	0.9053	0.998351	0.98139	1	0.935689	0.961602	0.974087	0.956655	0.982803	0.9053	0.998351	0.98139	1	0.710012	0.763251	0.673969	0.624735	0.732627	0.677739	0.0989399	0.71967	1
XM_030998789.1	67.5027	41.5208	32.3651	32.632	40.4112	26.9734	13.7755	46.1855	67.4795	0.918482	0.93715	0.977598	0.925327	1	0.85252	0.9944	0.983199	1	0.918482	0.93715	0.977598	0.925327	1	0.85252	0.9944	0.983199	1	0.837586	0.581829	0.674549	0.778469	0.774736	0.565028	0.0410703	0.815184	1
XM_030998861.1	50.9628	33.7917	31.2896	29.6232	41.4201	35.2364	10.7588	35.6362	57.425	0.898848	0.972611	0.9723	0.956271	0.984283	0.93822	0.989107	0.907719	1	0.898848	0.972611	0.9723	0.956271	0.984283	0.93822	0.989107	0.907719	1	0.629318	0.70915	0.766573	0.615624	0.735917	0.647681	0.127607	0.651261	0.98615
XM_030998939.1	47.7017	39.092	14.4168	32.2092	19.0732	40.2374	17.1589	25.1344	61.7644	0.918218	0.881923	0.818289	0.881452	0.888758	0.904549	0.961584	0.872967	1	0.918218	0.881923	0.818289	0.881452	0.888758	0.904549	0.961584	0.872967	1	0.625029	0.624322	0.321471	0.563752	0.385812	0.621494	0.424935	0.460759	1
XM_011685936.2	20.5767	20.2832	23.8651	20.7898	30.4186	21.8488	10.2945	28.7371	62.0506	0.898619	0.972965	0.961211	0.987364	0.995298	0.868645	0.995298	0.973259	1	0.898619	0.972965	0.961211	0.987364	0.995298	0.868645	0.995298	0.973259	1	0.36938	0.479577	0.578901	0.461651	0.75022	0.482809	0.035263	0.777843	1
XM_030999180.1	29.8346	24.5517	22.6542	17.7983	26.0751	27.1962	11.8392	28.1009	59.6348	0.888393	0.974078	0.960397	0.906106	0.971198	0.938508	0.974942	0.96587	1	0.888393	0.974078	0.960397	0.906106	0.971198	0.938508	0.974942	0.96587	1	0.529522	0.647033	0.609303	0.434332	0.643433	0.599654	0.147465	0.719038	0.999136
XM_030999257.1	48.7298	37.3023	29.8522	27.9308	33.4739	34.749	10.121	31.655	62.4816	0.908207	0.935315	0.993644	0.90989	0.940737	0.906338	0.928211	0.970462	1	0.908207	0.935315	0.993644	0.90989	0.940737	0.906338	0.928211	0.970462	1	0.72593	0.703122	0.687044	0.661432	0.702	0.689101	0.095158	0.645167	0.994765
XM_030999332.1	19.7634	26.3508	43.6628	23.756	29.5022	29.2097	11.6503	44.5747	60.2185	0.953659	0.945122	0.956098	0.959756	0.989024	1	0.964634	1	1	0.953659	0.945122	0.956098	0.959756	0.989024	1	0.964634	1	1	0.491463	0.612195	0.75122	0.618293	0.64878	0.580488	0.196341	0.819512	1
XM_031000265.1	41.9409	31.4588	34.4503	20.0589	29.0967	18.7937	14.4099	37.3358	60.9738	0.866078	0.89404	0.94702	0.874172	0.943341	0.779985	0.914643	0.923473	1	0.866078	0.89404	0.94702	0.874172	0.943341	0.779985	0.914643	0.923473	1	0.553348	0.66078	0.708609	0.439294	0.565857	0.407653	0.334069	0.742458	1
XM_003725925.3	18.5434	21.3177	24.7651	18.1545	28.7676	28.2514	11.248	25.6046	60.3234	0.908711	0.949129	0.981185	0.901742	1	0.944251	1	0.960976	1	0.908711	0.949129	0.981185	0.901742	1	0.944251	1	0.960976	1	0.427178	0.550523	0.694077	0.45993	0.690592	0.652265	0.135192	0.623693	1
XM_003726588.3	53.6712	40.3701	49.2759	37.1033	46.0137	52.3479	11.6155	29.95	65.6532	0.888283	0.978542	0.934605	0.884196	0.981948	0.910422	0.945845	0.910082	1	0.888283	0.978542	0.934605	0.884196	0.981948	0.910422	0.945845	0.910082	1	0.60218	0.664169	0.583447	0.563351	0.688351	0.611376	0.252384	0.458787	1
XM_031000475.1	72.68	39.81	37.32	53.28	57.71	76.9	15.02	23.03	55.16	0.963068	1	0.942235	0.985795	1	1	0.980114	0.998106	1	0.963068	1	0.942235	0.985795	1	1	0.980114	0.998106	1	0.788826	0.589962	0.567235	0.758523	0.795455	0.688447	0.307765	0.38447	1
XM_011665268.2	47.4563	27.11	52.5881	19.2357	35.4966	29.971	10.7829	33.621	68.214	0.917638	0.900875	0.963557	0.803936	0.882653	0.904519	0.924927	0.87172	1	0.917638	0.900875	0.963557	0.803936	0.882653	0.904519	0.924927	0.87172	1	0.558309	0.551749	0.861516	0.387755	0.693878	0.675656	0.0889213	0.58309	1
XM_030972282.1	36.4227	36.0934	23.1898	29.1561	42.1442	39.6133	13.5395	22.7942	60.3953	0.848721	0.985539	0.965517	0.908788	0.953838	0.919911	0.957175	0.922692	1	0.848721	0.985539	0.965517	0.908788	0.953838	0.919911	0.957175	0.922692	1	0.662403	0.830367	0.541713	0.697998	0.738598	0.694661	0.231368	0.44772	1
XM_030972600.1	66.5811	35.3016	35.6728	33.8321	49.354	37.7626	11.3449	46.2019	63.8907	0.934979	0.990947	0.965432	0.954733	0.949794	0.967078	0.916049	0.967901	1	0.934979	0.990947	0.965432	0.954733	0.949794	0.967078	0.916049	0.967901	1	0.809053	0.730041	0.698765	0.75144	0.805761	0.70535	0.0312757	0.784362	1
XM_003724741.3	63.726	27.2068	43.0752	40.1197	44.1965	41.3668	10.3949	46.0322	65.6228	0.935176	0.911813	0.992761	0.950971	0.973346	0.948667	0.964133	0.967423	1	0.935176	0.911813	0.992761	0.950971	0.973346	0.948667	0.964133	0.967423	1	0.712076	0.555446	0.823297	0.758144	0.769661	0.671932	0.0779862	0.699572	1
XM_030972446.1	16.6811	39.6111	44.137	28.5464	42.5732	32.415	17.399	37.0901	62.559	0.776783	1	0.996683	0.860033	0.841128	0.873964	0.963847	0.996683	1	0.776783	1	0.996683	0.860033	0.841128	0.873964	0.963847	0.996683	1	0.338972	0.660033	0.729022	0.542952	0.692206	0.5466	0.4	0.717081	0.983748
XM_030972471.1	44.4539	29.2194	31.2153	27.5541	32.0894	36.9316	10.7995	38.1418	59.5825	0.971182	0.991066	0.95072	0.964553	0.986744	0.962248	0.979827	0.990778	1	0.971182	0.991066	0.95072	0.964553	0.986744	0.962248	0.979827	0.990778	1	0.634582	0.645245	0.68415	0.588184	0.681844	0.68098	0.127089	0.698847	0.987896
XM_030972687.1	55.9918	34.2876	28.6007	31.1757	32.7671	43.869	10.9923	38.1972	62.9219	0.885788	0.952819	0.914557	0.93038	0.962313	0.941024	0.938723	0.902186	1	0.885788	0.952819	0.914557	0.93038	0.962313	0.941024	0.938723	0.902186	1	0.653913	0.680092	0.619965	0.636939	0.595512	0.739643	0.133487	0.69275	1
XM_030972477.1	37.7059	23.7398	21.758	23.9047	36.394	29.1813	10.0127	29.8159	65.654	0.839563	0.898296	0.919654	0.892449	0.918637	0.817442	0.887363	0.963895	1	0.839563	0.898296	0.919654	0.892449	0.918637	0.817442	0.887363	0.963895	1	0.509026	0.541063	0.503687	0.502161	0.688533	0.515128	0.134249	0.625222	1
XM_795491.5	47.8685	37.7151	40.0098	30.0586	35.521	34.6471	11.1377	38.0281	53.2773	0.854198	0.922901	0.919084	0.838931	0.921374	0.854962	0.967939	0.841985	1	0.854198	0.922901	0.919084	0.838931	0.921374	0.854962	0.967939	0.841985	1	0.547328	0.591603	0.640458	0.610687	0.636641	0.558015	0.0580153	0.515267	0.935115
XM_030972969.1	38.6734	26.5033	30.9469	22.2105	31.2515	30.5217	11.5559	28.5978	56.6265	0.828199	0.995853	0.973341	0.828199	0.942536	0.927725	0.973934	0.783175	1	0.828199	0.995853	0.973341	0.828199	0.942536	0.927725	0.973934	0.783175	1	0.654028	0.563389	0.787915	0.529621	0.728673	0.680687	0.0716825	0.662915	1
XM_030973664.1	42.254	23.2998	48.7663	41.3738	29.5936	58.0176	18.433	29.994	43.2361	0.94124	0.974973	1	0.980413	1	0.980413	1	0.992383	1	0.94124	0.974973	1	0.980413	1	0.980413	1	0.992383	1	0.523395	0.472252	0.863983	0.809576	0.699674	0.886834	0.43852	0.603917	0.945593
XM_030973559.1	33.3811	29.248	26.1444	28.0133	27.7371	25.7616	10.2955	71.4125	62.3504	0.846314	0.961232	0.984424	0.841468	0.964001	0.82243	0.960194	0.922811	1	0.846314	0.961232	0.984424	0.841468	0.964001	0.82243	0.960194	0.922811	1	0.494289	0.587747	0.609207	0.541018	0.593977	0.459328	0.0533056	0.724818	1
XM_030973072.1	38.3112	39.337	77.0876	10.6785	47.1416	13.8851	12.2458	54.6888	63.5882	0.874192	0.984585	1	0.83093	0.963202	0.752859	0.99453	0.957235	1	0.874192	0.984585	1	0.83093	0.963202	0.752859	0.99453	0.957235	1	0.497762	0.644455	0.897563	0.222775	0.746395	0.27996	0.177026	0.698657	1
XM_011667861.2	40.3382	18.7916	22.9626	23.6574	30.4809	28.524	10.5621	24.4489	60.9416	0.808219	0.874886	0.944292	0.847032	0.957991	0.791324	0.994064	0.872603	1	0.808219	0.874886	0.944292	0.847032	0.957991	0.791324	0.994064	0.872603	1	0.542922	0.413699	0.516438	0.547945	0.615525	0.503653	0.0876712	0.540639	1
XM_030973653.1	32.9216	46.0906	30.7359	27.5772	33.7274	29.5881	10.9852	35.7029	67.4031	0.957775	0.98173	1	0.992286	0.99594	0.980918	0.965083	0.963865	1	0.957775	0.98173	1	0.992286	0.99594	0.980918	0.965083	0.963865	1	0.62972	0.719448	0.683719	0.600893	0.770199	0.651644	0.0633374	0.757207	1
XM_030974058.1	23.0002	33.7328	37.5304	24.3029	34.7191	34.6021	10.5824	31.892	62.1604	0.846177	0.956917	0.959648	0.898058	0.861347	0.926881	0.84557	0.878944	1	0.846177	0.956917	0.959648	0.898058	0.861347	0.926881	0.84557	0.878944	1	0.493932	0.708738	0.755461	0.597998	0.675364	0.681735	0.136833	0.631371	1
XM_011666426.2	38.5721	48.899	41.0292	28.2216	52.9291	56.1153	21.5938	27.8944	53.1872	0.842748	0.941476	0.976336	0.852672	0.891349	0.939695	0.951654	0.937659	1	0.842748	0.941476	0.976336	0.852672	0.891349	0.939695	0.951654	0.937659	1	0.534097	0.673282	0.69313	0.421628	0.66743	0.656997	0.405344	0.498982	0.997455
XM_030974229.1	27.5362	31.1177	33.4516	21.9342	35.4919	28.3373	12.4012	44.8618	65.26	0.955418	0.977709	0.991331	0.940557	0.931269	0.944272	0.975851	0.995046	1	0.955418	0.977709	0.991331	0.940557	0.931269	0.944272	0.975851	0.995046	1	0.589474	0.619814	0.633437	0.576471	0.714551	0.676161	0.164706	0.701548	1
XM_011666431.2	20.6324	24.9254	26.5341	17.9091	22.8819	21.6255	10.6895	24.5434	57.2176	0.854722	0.900323	1	0.890638	0.927764	0.859161	0.968523	0.882163	1	0.854722	0.900323	1	0.890638	0.927764	0.859161	0.968523	0.882163	1	0.355125	0.509282	0.622276	0.429782	0.454802	0.55569	0.0843422	0.535109	0.999193
XM_030974420.1	55.1456	55.0493	29.9579	29.7204	38.9339	36.8566	11.6136	33.637	58.1555	0.912451	0.975681	0.994163	0.921693	0.953307	0.912938	0.993191	0.855058	1	0.912451	0.975681	0.994163	0.921693	0.953307	0.912938	0.993191	0.855058	1	0.78356	0.772374	0.647374	0.65856	0.679475	0.805934	0.0428016	0.568093	1
XM_030974493.1	34.4156	28.8932	53.2121	32.5116	35.812	30.0017	10.5495	30.9368	68.0874	0.869622	0.988701	0.986962	0.936549	0.999565	0.906128	1	0.968709	1	0.869622	0.988701	0.986962	0.936549	0.999565	0.906128	1	0.968709	1	0.577575	0.624511	0.873968	0.764885	0.773142	0.580183	0.0612777	0.704042	1
XM_030974557.1	51.4861	40.5275	25.0359	25.469	32.9726	42.4479	11.9184	39.1755	60.541	0.998813	1	0.92819	0.997033	1	0.977448	1	1	1	0.998813	1	0.92819	0.997033	1	0.977448	1	1	1	0.820772	0.798813	0.50089	0.662315	0.766172	0.915727	0.0694362	0.810682	1
XM_030973878.1	84.5452	50.286	46.9161	35.6928	50.7626	50.6537	23.2818	75.9854	58.8779	0.995556	1	1	0.937778	0.937778	0.992222	1	1	1	0.995556	1	1	0.937778	0.937778	0.992222	1	1	1	0.895556	0.935556	0.867778	0.77	0.832222	0.912222	0.494444	0.928889	0.964444
XM_030974779.1	33.8799	24.4215	19.6275	32.4754	21.0469	32.5669	13.8566	30.8184	48.4745	0.881703	0.973186	0.973186	0.804416	1	0.820189	0.968454	0.913249	1	0.881703	0.973186	0.973186	0.804416	1	0.820189	0.968454	0.913249	1	0.561514	0.566246	0.55205	0.326498	0.340694	0.321767	0.235016	0.512618	0.935331
XM_780584.5	12.8957	25.5812	18.7078	13.0815	20.196	12.1561	12.7473	25.2433	54.7064	0.936639	1	0.834711	0.837466	0.900826	0.834711	0.834711	0.955923	1	0.936639	1	0.834711	0.837466	0.900826	0.834711	0.834711	0.955923	1	0.157025	0.719008	0.432507	0.157025	0.534435	0.347107	0.14876	0.674931	1
XM_030974667.1	69.56	36.17	47.82	32.37	35.16	42.18	10.39	33.24	65.32	0.968545	0.983568	0.977465	0.955869	0.998592	0.961033	0.991549	0.969953	1	0.968545	0.983568	0.977465	0.955869	0.998592	0.961033	0.991549	0.969953	1	0.767136	0.716901	0.86338	0.642723	0.720188	0.749296	0.0497653	0.688732	1
XM_030975057.1	31.9319	28.0207	36.0536	26.1046	28.2322	26.9026	10.512	26.7295	59.2876	0.96988	0.993976	1	0.99247	1	0.984438	0.98996	0.99498	1	0.96988	0.993976	1	0.99247	1	0.984438	0.98996	0.99498	1	0.572289	0.691265	0.811747	0.631024	0.602912	0.551205	0.111446	0.548695	0.972892
XM_030975271.1	52.5896	45.9381	42.0165	25.578	36.0306	37.6767	11.1311	42.7995	53.0756	0.756334	0.994039	0.995529	0.922504	1	0.926975	0.988077	0.962742	1	0.756334	0.994039	0.995529	0.922504	1	0.926975	0.988077	0.962742	1	0.691505	0.90313	0.922504	0.695231	0.914307	0.740686	0.0245902	0.818927	0.985097
XM_001197305.4	80.711	28.3804	43.7917	42.5522	35.7682	48.6708	12.4935	39.9142	65.0377	0.957841	1	1	1	1	1	1	1	1	0.957841	1	1	1	1	1	1	1	1	0.694772	0.492411	0.883642	0.725126	0.649241	0.821248	0.0387858	0.596965	1
XM_030975364.1	49.2404	28.7508	32.24	28.4653	28.6324	32.8759	10.1062	36.2935	60.2554	0.925834	0.949965	0.952803	0.93648	0.938964	0.90951	0.956707	0.949255	1	0.925834	0.949965	0.952803	0.93648	0.938964	0.90951	0.956707	0.949255	1	0.668204	0.624202	0.688077	0.599361	0.625266	0.694819	0.0606813	0.796309	1
XM_784873.5	31.2755	31.6422	32.2282	23.0555	37.909	27.1177	12.7081	34.9871	61.0898	0.959044	0.971145	0.996897	0.931741	0.968973	0.923363	0.998449	0.961837	1	0.959044	0.971145	0.996897	0.931741	0.968973	0.923363	0.998449	0.961837	1	0.443065	0.581756	0.651877	0.453925	0.663667	0.475334	0.119454	0.616506	0.974868
XM_030976140.1	33.1258	27.775	44.5434	27.6547	40.8677	38.8624	14.1401	28.6997	64.997	0.858333	0.94125	0.985833	0.90125	0.957917	0.895833	0.9625	0.942917	1	0.858333	0.94125	0.985833	0.90125	0.957917	0.895833	0.9625	0.942917	1	0.565417	0.54	0.807917	0.499583	0.719167	0.63375	0.287917	0.685	1
XM_030976257.1	42.3197	30.2553	40.2039	66.989	58.2909	70.8884	19.327	37.3087	64.8229	0.90701	0.974726	0.938007	0.960897	1	0.973295	1	0.990463	1	0.90701	0.974726	0.938007	0.960897	1	0.973295	1	0.990463	1	0.719599	0.593705	0.655222	0.772532	0.87506	0.769671	0.389127	0.739628	1
XM_030976278.1	53.8415	52.68	34.6339	18.2167	32.893	71.6375	11.2125	44.1323	58.1988	0.978962	1	0.859748	0.962132	0.890603	0.963534	0.950912	0.974755	1	0.978962	1	0.859748	0.962132	0.890603	0.963534	0.950912	0.974755	1	0.41094	0.750351	0.467041	0.262272	0.524544	0.598878	0.196353	0.492286	1
XM_030976480.1	39.6052	30.8039	41.5123	32.5393	37.1515	40.7133	12.3778	48.0776	63.1507	1	1	1	1	0.966193	0.988731	1	1	1	1	1	1	1	0.966193	0.988731	1	1	1	0.835375	0.861342	0.916218	0.794219	0.707986	0.848604	0.135718	0.911808	1
XM_030976588.1	31.1518	23.6832	32.2631	29.714	39.1047	32.9679	10.0944	44.2769	59.2983	0.913664	1	0.997281	0.92862	1	0.924541	0.983005	0.976886	1	0.913664	1	0.997281	0.92862	1	0.924541	0.983005	0.976886	1	0.469748	0.483345	0.755269	0.781781	0.895309	0.772944	0.0292318	0.775663	1
XM_030976665.1	53.9193	19.6198	20.6862	24.3573	31.594	32.3043	10.095	26.4729	61.0529	0.903241	0.909191	0.900266	0.90011	0.974949	0.865351	0.986535	0.909973	1	0.903241	0.909191	0.900266	0.90011	0.974949	0.865351	0.986535	0.909973	1	0.611398	0.442931	0.434476	0.507124	0.700642	0.609519	0.0490058	0.554721	1
XM_030977104.1	41.8017	34.6826	35.2529	53.179	33.6499	32.4644	12.8528	36.6137	62.9589	0.948358	0.992001	0.998456	0.963514	0.99172	0.948779	0.997474	0.967022	1	0.948358	0.992001	0.998456	0.963514	0.99172	0.948779	0.997474	0.967022	1	0.624333	0.742492	0.745299	0.816026	0.72018	0.696604	0.181448	0.784592	1
XM_030977336.1	42.7967	38.2357	45.9977	30.0569	46.6469	34.4089	21.2914	84.9301	64.8486	0.944882	0.933633	0.989876	0.87964	0.845332	0.914511	0.958943	0.930259	1	0.944882	0.933633	0.989876	0.87964	0.845332	0.914511	0.958943	0.930259	1	0.625422	0.769966	0.711474	0.601237	0.690101	0.5973	0.114173	0.786839	1
XM_003727024.3	55.3121	29.9981	37.1595	24.7826	36.7942	31.0177	10.4613	30.5994	60.9822	0.885915	0.980596	0.982603	0.952827	0.944798	0.906992	0.967548	0.967882	1	0.885915	0.980596	0.982603	0.952827	0.944798	0.906992	0.967548	0.967882	1	0.663767	0.542322	0.648712	0.47173	0.640013	0.56273	0.0592171	0.614921	1
XM_782875.5	74.3972	47.1317	54.6822	42.2964	67.6094	60.5348	18.7712	47.7056	122.831	0.917443	1	1	0.923435	1	0.912783	1	0.933422	1	0.917443	1	1	0.923435	1	0.912783	1	0.933422	1	0.744341	0.923435	1	0.832889	1	0.862184	0.413449	0.795606	1
XM_030977505.1	52.9384	43.6809	43.1397	41.4939	51.436	44.9719	15.0215	46.3765	115.497	0.852984	0.987627	1	0.922125	0.985444	0.918486	0.997089	0.848617	1	0.852984	0.987627	1	0.922125	0.985444	0.918486	0.997089	0.848617	1	0.560893	0.78821	0.881853	0.796943	0.849102	0.752547	0.274867	0.782872	1
XM_030977471.1	91.0261	59.5023	45.5335	39.3617	52.7628	46.7555	16.6211	53.1729	116.998	0.870501	0.974594	0.994001	0.890967	0.962597	0.924841	0.992943	0.94072	1	0.870501	0.974594	0.994001	0.890967	0.962597	0.924841	0.992943	0.94072	1	0.641849	0.875794	0.84686	0.716302	0.804164	0.703952	0.315808	0.810515	1
XM_011662373.2	63.1351	46.0571	46.727	37.2528	49.9461	51.2199	14.2842	49.6866	115.014	0.85258	0.943489	1	0.885504	0.94742	0.912039	0.961179	0.890909	1	0.85258	0.943489	1	0.885504	0.94742	0.912039	0.961179	0.890909	1	0.7543	0.934644	0.989681	0.781327	0.8914	0.835872	0.187715	0.818182	1
XM_030977479.1	27.3322	15.8274	50.492	32.1005	62.1735	29.4264	16.2161	55.195	152.094	0.86631	0.851604	1	0.879679	1	0.870321	1	0.949198	1	0.86631	0.851604	1	0.879679	1	0.870321	1	0.949198	1	0.486631	0.286096	0.947861	0.576203	0.86631	0.624332	0.31016	0.782086	1
XM_011678157.2	83.135	62.4396	54.4845	43.6345	61.2666	59.0703	16.0068	64.4278	118.621	0.916302	0.991521	1	0.933534	0.99453	0.963348	0.989059	0.985777	1	0.916302	0.991521	1	0.933534	0.99453	0.963348	0.989059	0.985777	1	0.727571	0.928063	0.971554	0.819201	0.973195	0.883479	0.259847	0.972648	0.997812
XM_003728271.3	69.5838	54.2833	47.8946	39.7907	57.0046	47.7328	14.0218	54.5635	125.645	0.769621	0.980423	0.988114	0.833071	0.963643	0.774165	0.921517	0.862087	1	0.769621	0.980423	0.988114	0.833071	0.963643	0.774165	0.921517	0.862087	1	0.520014	0.768922	0.888831	0.631183	0.841286	0.626114	0.281594	0.699178	1
XM_030977515.1	57.8362	55.8638	40.7725	38.0751	64.0398	45.5532	18.9	60.4005	115.477	0.91195	1	1	0.952544	1	0.939394	1	1	1	0.91195	1	1	0.952544	1	0.939394	1	1	1	0.761006	0.982847	0.826758	0.781589	0.99028	0.684391	0.37793	0.94454	1
XM_030977518.1	69.8331	62.7725	60.9137	45.9235	65.3035	55.5165	20.7056	57.7549	122.876	0.92044	1	0.987304	0.928481	0.996614	0.890394	1	0.999154	1	0.92044	1	0.987304	0.928481	0.996614	0.890394	1	0.999154	1	0.777402	0.96953	0.926788	0.808718	0.953872	0.845959	0.399069	0.950487	1
XM_030977544.1	82.7618	60.6837	56.3513	49.0333	65.8924	70.7414	18.4639	73.2679	111.164	0.970845	1	1	0.950729	1	0.94898	1	0.995044	1	0.970845	1	1	0.950729	1	0.94898	1	0.995044	1	0.860641	0.982507	0.960641	0.849271	0.979883	0.884548	0.400583	0.946939	0.995335
XM_030977548.1	59.6864	53.2906	45.9501	40.8458	61.707	49.4884	16.9671	48.4905	110.104	0.983649	0.969915	0.981033	0.988228	0.978417	0.957489	0.988228	0.981687	1	0.983649	0.969915	0.981033	0.988228	0.978417	0.957489	0.988228	0.981687	1	0.820144	0.924787	0.960759	0.863309	0.937214	0.893394	0.335513	0.900589	0.965991
XM_030978190.1	42.1626	46.071	46.4217	39.0876	53.6402	42.3597	17.3305	51.2643	126.549	0.996933	1	1	1	1	0.982618	1	1	1	0.996933	1	1	1	1	0.982618	1	1	1	0.728016	0.98773	1	0.97137	1	0.855828	0.300613	0.98773	1
XM_030977553.1	31.085	59.6072	28.1324	36.5649	32.014	37.9118	15.9643	78.7567	123.75	0.824278	0.987743	0.968415	0.85822	0.954862	0.873777	0.995168	0.996346	1	0.824278	0.987743	0.968415	0.85822	0.954862	0.873777	0.995168	0.996346	1	0.411196	0.803536	0.633353	0.537419	0.641249	0.543901	0.301591	0.838539	1
XM_030977562.1	57.6763	49.3205	44.2994	46.0892	55.3691	50.8365	18.6917	50.1043	121.847	0.960603	0.998784	0.997082	0.985165	0.97787	0.957442	0.999027	0.995866	1	0.960603	0.998784	0.997082	0.985165	0.97787	0.957442	0.999027	0.995866	1	0.750973	0.93823	0.936527	0.946984	0.964008	0.902481	0.333171	0.9482	1
XM_030977565.1	83.7054	63.9342	53.2228	45.3626	59.7726	60.6921	18.3478	65.2617	123.329	0.929492	0.977148	0.978906	0.95293	0.978711	0.920898	0.999023	0.982227	1	0.929492	0.977148	0.978906	0.95293	0.978711	0.920898	0.999023	0.982227	1	0.837695	0.920898	0.951172	0.892969	0.944531	0.85957	0.406055	0.939453	1
XM_030977570.1	32.275	36.5569	22.022	25.0318	29.7043	33.9733	21.7242	29.9907	60.1791	0.799104	0.935026	0.92233	0.907394	0.98357	0.959671	1	0.941748	1	0.799104	0.935026	0.92233	0.907394	0.98357	0.959671	1	0.941748	1	0.451083	0.560119	0.420463	0.575056	0.610904	0.538462	0.422704	0.579537	1
XM_030977573.1	14.9189	43.64	68.7002	21.8557	46.5971	24.06	28.4438	27.2332	61.0843	0.852041	0.983673	0.989796	0.9	0.989796	0.964286	0.997959	0.95	1	0.852041	0.983673	0.989796	0.9	0.989796	0.964286	0.997959	0.95	1	0.303061	0.578571	0.732653	0.476531	0.902041	0.54898	0.663265	0.588776	1
XM_011677759.2	24.7382	22.8219	25.8973	25.0955	41.1585	28.7709	10.6206	39.9586	61.9024	0.88429	0.92286	0.94826	0.923801	0.960489	0.941675	0.932267	1	1	0.88429	0.92286	0.94826	0.923801	0.960489	0.941675	0.932267	1	1	0.386642	0.451552	0.495767	0.477893	0.791157	0.465663	0.147695	0.874882	1
XM_030977597.1	57.3986	36.188	27.2552	27.4015	40.8844	32.2169	10.1556	35.4422	61.2628	0.964893	0.983646	0.978195	0.942652	0.993022	0.934147	0.946795	0.952246	1	0.964893	0.983646	0.978195	0.942652	0.993022	0.934147	0.946795	0.952246	1	0.702791	0.670301	0.58068	0.62669	0.791103	0.616005	0.0780637	0.654383	1
XM_030978956.1	38.4261	39.516	27.704	19.9531	28.7047	39.1494	19.3432	25.4733	59.881	0.935236	1	0.991218	0.924259	0.984632	0.992316	1	0.850714	1	0.935236	1	0.991218	0.924259	0.984632	0.992316	1	0.850714	1	0.625686	0.477497	0.397366	0.456641	0.461032	0.757409	0.4764	0.4764	1
XM_780855.5	76.4877	40.0435	45.3004	53.4011	49.8495	62.4157	16.8808	53.6868	99.7355	0.886127	0.907779	0.972735	0.84603	0.914194	0.917402	0.980754	0.80834	1	0.886127	0.907779	0.972735	0.84603	0.914194	0.917402	0.980754	0.80834	1	0.542101	0.735365	0.861267	0.784282	0.894948	0.809944	0.259824	0.709703	1
XM_030977610.1	62.0768	49.2286	53.0445	47.2882	61.2368	50.2337	17.5698	56.2234	122.599	0.899093	0.947333	0.966143	0.943129	0.935827	0.905731	0.978535	0.955521	1	0.899093	0.947333	0.966143	0.943129	0.935827	0.905731	0.978535	0.955521	1	0.688648	0.899093	0.937376	0.856827	0.862359	0.809914	0.375083	0.866785	1
XM_011666772.2	45.8482	42.4497	46.7778	32.012	56.089	39.1445	16.2808	48.7289	117.801	0.783448	0.985862	0.994828	0.891724	0.974138	0.871724	0.991379	0.93931	1	0.783448	0.985862	0.994828	0.891724	0.974138	0.871724	0.991379	0.93931	1	0.556897	0.814828	0.858276	0.712069	0.937931	0.64	0.29069	0.81	1
XM_030977622.1	36.4334	49.5988	57.6561	40.3984	54.1012	38.6001	18.3593	53.8268	122.239	0.859844	0.999466	0.98451	0.90204	0.99562	0.900865	0.980024	0.905993	1	0.859844	0.999466	0.98451	0.90204	0.99562	0.900865	0.980024	0.905993	1	0.443756	0.765623	0.925222	0.799167	0.935263	0.700993	0.371221	0.786561	1
XM_030977636.1	76.7601	55.8161	52.3562	40.5083	55.9404	53.5162	16.2299	55.8716	125.379	0.788565	1	0.991066	0.841572	0.987493	0.811197	0.963073	0.842764	1	0.788565	1	0.991066	0.841572	0.987493	0.811197	0.963073	0.842764	1	0.776653	0.799285	0.858845	0.759381	0.89458	0.762954	0.38237	0.775462	1
XM_030977640.1	52.1784	50.2604	51.9188	48.0805	61.2538	58.3647	18.2647	65.5491	126.821	0.941931	0.996229	0.960784	0.946456	0.998492	0.975113	1	0.961538	1	0.941931	0.996229	0.960784	0.946456	0.998492	0.975113	1	0.961538	1	0.769231	0.927602	0.959276	0.908748	0.996229	0.923077	0.395928	0.944193	1
XM_030977643.1	94.1301	54.8593	52.9285	52.5227	62.7393	60.2795	18.7941	59.1423	131.927	0.927093	1	1	0.956065	0.995861	0.895575	1	0.944604	1	0.927093	1	1	0.956065	0.995861	0.895575	1	0.944604	1	0.811525	0.903852	0.994588	0.891754	0.974849	0.813754	0.426934	0.831901	1
XM_030977644.1	50.6947	43.1274	44.4102	39.3461	57.7827	46.7785	16.4402	53.6823	115.712	0.8938	0.979128	1	0.945979	0.997545	0.936771	1	0.983425	1	0.8938	0.979128	1	0.945979	0.997545	0.936771	1	0.983425	1	0.679558	0.865562	0.950276	0.819521	0.961326	0.856967	0.303254	0.947207	1
XM_030977645.1	40.1477	39.063	40.2555	30.0127	35.6948	34.9142	13.3424	39.556	74.8592	0.908023	1	1	0.969667	0.915851	0.90998	1	0.969667	1	0.908023	1	1	0.969667	0.915851	0.90998	1	0.969667	1	0.345401	0.722114	0.840509	0.655577	0.668297	0.67319	0.114481	0.707436	1
XM_011669096.2	80.7586	65.5842	55.1447	46.3262	62.7577	64.7502	17.7813	67.3224	122.607	0.931724	0.991701	0.999623	0.940777	1	0.959638	1	0.99057	1	0.931724	0.991701	0.999623	0.940777	1	0.959638	1	0.99057	1	0.778574	0.9702	0.990947	0.898529	0.999246	0.92682	0.349679	0.975858	1
XM_030977647.1	15.4719	27.774	38.2967	27.5291	68.018	31.686	25.5163	40.2784	123.178	0.862895	1	1	0.909875	0.981783	0.933845	1	0.94535	1	0.862895	1	1	0.909875	0.981783	0.933845	1	0.94535	1	0.35187	0.658677	0.980825	0.686481	0.962608	0.63279	0.599233	0.902205	1
XM_789355.5	31.8832	21.8131	22.0249	29.6769	32.1551	40.8809	10.0169	22.6001	61.0143	0.881898	0.908389	0.997792	0.94702	1	0.92936	1	0.939294	1	0.881898	0.908389	0.997792	0.94702	1	0.92936	1	0.939294	1	0.352097	0.389625	0.419426	0.442605	0.620309	0.551876	0.119205	0.519868	1
XM_030977673.1	63.5062	27.1223	30.9794	27.6042	30.503	46.593	11.6533	48.063	54.4336	0.912381	0.98381	1	0.911429	0.990476	0.945714	1	0.98	1	0.912381	0.98381	1	0.911429	0.990476	0.945714	1	0.98	1	0.840952	0.641905	0.742857	0.691429	0.695238	0.841905	0.0780952	0.829524	1
XM_030977679.1	62.9983	50.9368	46.7754	41.9935	78.0932	45.9201	16.2295	53.9969	118.541	0.849336	0.97528	0.967213	0.932605	0.971377	0.888889	0.974759	0.935727	1	0.849336	0.97528	0.967213	0.932605	0.971377	0.888889	0.974759	0.935727	1	0.648972	0.888368	0.943534	0.819672	0.906583	0.730159	0.311996	0.864429	1
XM_011668381.2	85.0158	68.6932	53.7375	48.0758	70.1874	57.4177	15.56	64.0087	120.686	0.868766	1	1	0.955964	1	0.951589	1	1	1	0.868766	1	1	0.955964	1	0.951589	1	1	1	0.822397	0.942257	0.971712	0.842811	0.994167	0.824147	0.181686	0.921843	1
XM_030977691.1	67.4353	51.5812	46.0669	44.7912	61.912	51.627	14.6325	59.2249	112.522	0.92559	0.975548	0.975337	0.963533	1	0.960793	0.994941	0.951728	1	0.92559	0.975548	0.975337	0.963533	1	0.960793	0.994941	0.951728	1	0.686341	0.804384	0.871838	0.836214	0.987774	0.848862	0.234191	0.899663	1
XM_030977695.1	70.7832	58.9753	48.1965	36.7323	60.7617	48.3663	15.7037	47.5389	104.865	0.833095	0.995702	0.996418	0.823782	0.97851	0.775788	0.995702	0.937679	1	0.833095	0.995702	0.996418	0.823782	0.97851	0.775788	0.995702	0.937679	1	0.744269	0.969198	0.968481	0.689828	0.936963	0.727794	0.19341	0.799427	1
XM_003725507.3	93.265	57.3758	52.4936	47.4759	61.9691	55.738	14.1447	66.3491	114.645	0.795835	0.887587	0.977875	0.823979	0.978526	0.797788	0.969741	0.877501	1	0.795835	0.887587	0.977875	0.823979	0.978526	0.797788	0.969741	0.877501	1	0.605011	0.747682	0.905808	0.691882	0.838946	0.629413	0.234098	0.774361	1
XM_782373.5	94.7175	59.3019	52.3895	48.7923	52.9339	63.9394	18.9889	65.3957	109.999	0.793836	0.907539	0.985839	0.931695	0.804248	0.908788	1	0.841316	1	0.793836	0.907539	0.985839	0.931695	0.804248	0.908788	1	0.841316	1	0.710954	0.875885	0.911287	0.788838	0.710954	0.779259	0.447314	0.79217	1
XM_030977757.1	36.2427	35.7072	44.5677	33.0475	48.0867	34.0321	22.4654	46.9192	121.636	0.882759	0.981609	0.966667	0.918103	0.937356	0.881609	0.996264	0.959483	1	0.882759	0.981609	0.966667	0.918103	0.937356	0.881609	0.996264	0.959483	1	0.495115	0.638506	0.829885	0.683621	0.86408	0.664655	0.27069	0.787356	1
XM_785617.5	61.5641	42.855	44.5318	40.3088	46.0654	45.5458	16.9452	47.2715	109.973	0.797448	0.954545	1	0.948963	0.943381	0.885167	0.948166	0.973684	1	0.797448	0.954545	1	0.948963	0.943381	0.885167	0.948166	0.973684	1	0.740032	0.826156	0.936204	0.88756	0.92504	0.780702	0.275917	0.930622	1
XM_030977761.1	55.3809	46.0698	45.7	35.2168	60.7943	47.3422	16.7199	56.1666	125.011	0.933283	1	1	0.892108	0.997713	0.961113	0.986275	0.954251	1	0.933283	1	1	0.892108	0.997713	0.961113	0.986275	0.954251	1	0.639344	0.819291	0.988181	0.73008	0.980175	0.811285	0.337019	0.932901	1
XM_003726139.3	84.2739	61.7947	55.55	46.6152	66.086	55.6433	20.0186	65.2104	116.875	0.838855	0.969378	1	0.894076	0.988454	0.841114	0.996988	0.936747	1	0.838855	0.969378	1	0.894076	0.988454	0.841114	0.996988	0.936747	1	0.695281	0.881024	0.94252	0.735944	0.907882	0.722641	0.482681	0.796687	1
XM_011679417.2	66.7278	47.2072	45.2475	43.01	56.619	47.7821	14.2436	57.8315	123.336	0.879401	0.974032	0.989388	0.928964	0.968789	0.899126	0.959925	0.963296	1	0.879401	0.974032	0.989388	0.928964	0.968789	0.899126	0.959925	0.963296	1	0.582272	0.749563	0.93221	0.769288	0.908864	0.703496	0.229463	0.861548	1
XM_030977765.1	58.0874	24.1816	40.4627	54.0816	32.7268	38.6818	10.8058	35.8962	157.849	0.7542	0.914669	0.985841	0.837078	0.94714	0.778931	0.785539	0.904663	1	0.7542	0.914669	0.985841	0.837078	0.94714	0.778931	0.785539	0.904663	1	0.609779	0.430244	0.707193	0.715688	0.57542	0.616009	0.200491	0.632433	1
XM_011681390.1	28.9619	52.8594	83.3475	30.6106	68.556	50.8359	22.112	63.926	172.75	0.890947	0.94856	1	0.93107	0.997942	0.947531	0.995885	0.942387	1	0.890947	0.94856	1	0.93107	0.997942	0.947531	0.995885	0.942387	1	0.423868	0.932099	1	0.676955	0.83642	0.743827	0.505144	0.863169	1
XM_790190.4	67.5201	53.5142	46.0387	39.0328	55.7367	45.6907	13.193	54.4056	113.719	0.808862	0.920766	0.924146	0.86181	0.782576	0.773939	0.938415	0.80736	1	0.808862	0.920766	0.924146	0.86181	0.782576	0.773939	0.938415	0.80736	1	0.543748	0.812242	0.719865	0.629365	0.71273	0.633872	0.168231	0.674803	1
XM_030977782.1	39.6567	45.7978	37.86	43.3413	57.2271	50.3479	16.6939	44.6159	116.497	1	1	1	1	1	1	1	1	1	1	1	1	1	1	1	1	1	1	0.71615	0.761827	0.934747	1	1	0.845024	0.212072	0.970636	1
XM_011664185.2	49.0911	35.5518	37.9654	39.7697	57.0329	46.8954	15.4322	41.1335	121.551	0.799331	0.934783	0.928094	0.986622	1	0.944816	0.979933	0.93311	1	0.799331	0.934783	0.928094	0.986622	1	0.944816	0.979933	0.93311	1	0.667224	0.643813	0.822742	0.867893	0.931438	0.787625	0.274247	0.819398	1
XM_786221.4	83.7242	47.6171	52.6568	51.1588	64.743	58.8957	17.2742	52.0252	123.205	0.94028	0.859143	1	0.980643	0.981054	0.95799	1	0.827842	1	0.94028	0.859143	1	0.980643	0.981054	0.95799	1	0.827842	1	0.878913	0.770593	0.989292	0.938633	0.965815	0.899918	0.359143	0.779242	1
XM_030977806.1	41.2337	31.9283	27.1191	27.9394	34.0448	30.7957	12.4426	36.0413	64.8345	0.87073	0.977166	0.909039	0.946594	0.970749	0.913002	0.968862	0.872429	1	0.87073	0.977166	0.909039	0.946594	0.970749	0.913002	0.968862	0.872429	1	0.49481	0.519721	0.54331	0.591998	0.689564	0.583129	0.178336	0.648236	1
XM_011683111.2	29.4445	53.1626	77.2859	28.0871	41.6056	59.2605	15.909	56.0095	63.9182	1	1	1	1	1	1	0.972558	0.989023	1	1	1	1	1	1	1	0.972558	0.989023	1	0.558727	0.751921	0.855104	0.571899	0.722283	0.767289	0.363337	0.612514	1
XM_003725844.3	84.6968	55.3629	54.2668	42.6877	61.379	50.9047	14.776	57.8369	118.424	0.868789	0.989932	1	0.932446	1	0.928548	1	0.957778	1	0.868789	0.989932	1	0.932446	1	0.928548	1	0.957778	1	0.648587	0.77038	0.959727	0.774277	0.947061	0.759013	0.223774	0.828191	1
XM_030977818.1	30.9878	36.8198	39.269	40.1991	44.2656	47.0822	14.7657	44.2255	116.56	0.935407	0.998804	0.958134	0.958134	0.998804	0.929426	0.941388	0.996411	1	0.935407	0.998804	0.958134	0.958134	0.998804	0.929426	0.941388	0.996411	1	0.684211	0.844498	0.776316	0.881579	0.915072	0.763158	0.186603	0.815789	1
XM_030977823.1	29.8018	39.7606	26.267	22.0061	35.1231	25.6119	11.3759	41.9566	63.4666	0.881289	1	1	0.88522	0.967767	0.907233	0.999214	0.931604	1	0.881289	1	1	0.88522	0.967767	0.907233	0.999214	0.931604	1	0.639937	0.736635	0.716981	0.496069	0.722484	0.514937	0.0951258	0.799528	1
XM_030977830.1	27.9147	26.8364	26.6263	20.833	33.9273	22.9991	18.1409	36.55	64.2481	0.797807	0.965351	0.999561	0.944737	0.970175	0.870175	1	0.973246	1	0.797807	0.965351	0.999561	0.944737	0.970175	0.870175	1	0.973246	1	0.326754	0.56886	0.627193	0.437719	0.697807	0.414912	0.438158	0.751754	1
XM_030977835.1	26.1326	24.3875	26.3534	15.9667	31.5618	25.2864	12.4911	15.0515	69.9314	0.84402	0.994998	0.949977	0.829923	0.929059	0.856298	0.941792	0.866303	1	0.84402	0.994998	0.949977	0.829923	0.929059	0.856298	0.941792	0.866303	1	0.474761	0.420646	0.525693	0.364711	0.569804	0.55025	0.125057	0.252842	1
XM_030977847.1	69.4248	40.2622	32.5101	30.0117	39.8115	40.2487	10.1749	39.162	61.7523	0.984717	0.995026	0.985893	0.986978	0.982456	0.980828	0.986073	0.980014	1	0.984717	0.995026	0.985893	0.986978	0.982456	0.980828	0.986073	0.980014	1	0.869145	0.814162	0.783143	0.721649	0.820854	0.809007	0.0723458	0.782872	1
XM_030977854.1	67.9684	22.6812	38.148	50.7462	29.7831	61.8543	13.0395	33.1373	61.5362	0.75244	0.932336	0.972023	0.904684	0.956083	0.872804	0.941119	0.807417	1	0.75244	0.932336	0.972023	0.904684	0.956083	0.872804	0.941119	0.807417	1	0.523748	0.453806	0.635979	0.617437	0.533182	0.646064	0.158426	0.584255	0.985036
XM_030977861.1	36.0756	24.1661	25.1219	29.1561	33.1755	32.6367	12.3414	24.5027	59.9457	0.909564	0.969697	0.952178	0.880208	0.964962	0.955492	0.973011	0.876894	1	0.909564	0.969697	0.952178	0.880208	0.964962	0.955492	0.973011	0.876894	1	0.505682	0.52036	0.579545	0.573864	0.71733	0.53125	0.175663	0.585701	1
XM_030977870.1	36.4796	37.0801	30.2203	21.4056	29.8388	31.5789	11.5945	20.9065	56.783	0.927192	0.944843	0.903475	0.94043	0.934915	0.921677	0.994484	0.944291	1	0.927192	0.944843	0.903475	0.94043	0.934915	0.921677	0.994484	0.944291	1	0.480971	0.62107	0.663541	0.560949	0.601765	0.681191	0.0827358	0.47711	0.988417
XM_030978642.1	20.2043	20.3324	20.1253	19.0891	36.5111	38.3624	10.7669	29.2563	57.6349	0.948553	0.981779	0.893891	0.926045	0.986066	0.93462	0.997856	0.981779	1	0.948553	0.981779	0.893891	0.926045	0.986066	0.93462	0.997856	0.981779	1	0.306538	0.481243	0.494105	0.419078	0.681672	0.690247	0.0503751	0.648446	1
XM_011685404.2	27.1604	29.4651	25.5583	24.0661	30.4794	29.9293	11.7052	52.7781	66.5039	0.891687	0.947789	0.925061	0.941032	0.912367	0.908067	0.951474	0.972973	1	0.891687	0.947789	0.925061	0.941032	0.912367	0.908067	0.951474	0.972973	1	0.51638	0.65131	0.614865	0.42199	0.639435	0.522523	0.180999	0.714988	1
XM_030977887.1	39.4906	35.296	31.1741	23.7621	35.4878	34.6499	10.0261	36.1842	61.0019	0.967764	0.983034	1	0.961317	0.970818	0.982694	0.95453	0.928741	1	0.967764	0.983034	1	0.961317	0.970818	0.982694	0.95453	0.928741	1	0.587038	0.75263	0.815745	0.625721	0.755005	0.723448	0.0702409	0.762131	0.995249
XM_030977902.1	26.425	26.2314	36.3907	20.6754	37.6279	16.9169	10.5878	33.2136	56.304	0.921906	0.935658	0.976424	0.869843	0.95776	0.789784	0.958743	0.945972	1	0.921906	0.935658	0.976424	0.869843	0.95776	0.789784	0.958743	0.945972	1	0.491159	0.473969	0.62279	0.531434	0.583988	0.38998	0.10609	0.628684	1
XM_030978647.1	51.1348	35.2639	28.6482	21.7871	29.1384	32.2061	11.1673	34.2334	58.7773	0.827869	0.937462	0.968731	0.840316	0.90255	0.809654	0.956891	0.856709	1	0.827869	0.937462	0.968731	0.840316	0.90255	0.809654	0.956891	0.856709	1	0.605039	0.606254	0.568002	0.472374	0.563752	0.571038	0.0962356	0.580146	1
XM_003728104.3	45.4912	36.8274	58.5882	48.8691	75.8911	39.1606	17.33	52.5863	69.6539	0.821	0.865	1	0.875	0.993	0.902	0.929	0.901	1	0.821	0.865	1	0.875	0.993	0.902	0.929	0.901	1	0.511	0.758	0.913	0.59	0.961	0.534	0.276	0.747	1
XM_030978655.1	66.8834	45.6953	45.4952	44.0096	53.6836	57.1428	15.8529	56.0905	126.688	0.98609	1	1	0.992548	0.995529	0.986587	1	0.98311	1	0.98609	1	1	0.992548	0.995529	0.986587	1	0.98311	1	0.846001	0.929459	0.996523	0.898162	0.993045	0.961252	0.216095	0.964232	1
XM_775932.4	41.2266	44.2934	43.7833	46.4003	45.6418	49.7136	19.06	46.7918	120.897	1	1	1	1	1	1	1	1	1	1	1	1	1	1	1	1	1	1	0.816119	1	1	0.988263	0.988263	0.960094	0.468701	0.971049	1
XM_030977912.1	59.4652	51.5553	45.5741	48.2322	53.4402	55.1788	19.914	53.5517	112.966	1	1	1	1	1	1	0.99025	1	1	1	1	1	1	1	1	0.99025	1	1	0.82145	0.958562	0.955515	0.97014	0.988422	0.945155	0.548446	0.992687	1
XM_030977925.1	71.1656	57.7553	86.1945	41.1624	58.9389	50.3129	14.9027	79.6046	132.603	0.829088	0.978225	1	0.921118	0.96138	0.955218	0.858258	0.997124	1	0.829088	0.978225	1	0.921118	0.96138	0.955218	0.858258	0.997124	1	0.698439	0.839359	0.990551	0.619556	0.822514	0.726787	0.380444	0.87387	1
XM_030977934.1	51.7728	48.0311	44.6005	44.4394	56.2435	51.2648	19.5299	53.3783	121.891	0.930573	1	1	0.991217	1	0.995399	1	0.975324	1	0.930573	1	1	0.991217	1	0.995399	1	0.975324	1	0.72522	0.976579	0.981179	0.944793	0.994981	0.837307	0.506901	0.953994	1
XM_794766.5	62.8544	53.3607	41.8938	49.5791	55.3343	62.153	17.7013	54.2518	96.5988	0.838298	0.943262	0.916312	1	0.947518	0.939007	0.960284	0.950355	1	0.838298	0.943262	0.916312	1	0.947518	0.939007	0.960284	0.950355	1	0.62695	0.892199	0.900709	0.878014	0.870922	0.704965	0.480851	0.880851	1
XM_030977979.1	48.6821	40.1527	31.9993	30.4125	54.1841	34.599	12.7855	47.343	121.516	0.773515	0.945776	0.934895	0.848027	0.969753	0.791405	0.936924	0.882147	1	0.773515	0.945776	0.934895	0.848027	0.969753	0.791405	0.936924	0.882147	1	0.525636	0.647916	0.659535	0.500184	0.843231	0.467724	0.264478	0.69052	1
XM_030977987.1	64.8392	47.36	44.8591	42.0405	51.1205	43.2155	12.8086	48.8173	116.005	0.817832	1	0.987702	0.93979	0.981553	0.946964	0.999488	0.926467	1	0.817832	1	0.987702	0.93979	0.981553	0.946964	0.999488	0.926467	1	0.532411	0.652319	0.930566	0.804766	0.904945	0.695106	0.145273	0.788368	1
XM_003726751.3	94.7888	63.8944	57.7796	45.3555	63.1133	57.2999	14.908	67.2111	120.779	0.845456	0.965142	0.943784	0.852106	0.985493	0.895426	0.961112	0.809994	1	0.845456	0.965142	0.943784	0.852106	0.985493	0.895426	0.961112	0.809994	1	0.654644	0.778964	0.885956	0.720129	0.907919	0.739674	0.28108	0.738465	1
XM_030977999.1	87.2232	62.0116	52.4822	43.8372	66.5071	56.731	16.3498	62.1509	107.675	0.882317	1	1	0.896872	1	0.893465	1	0.98947	1	0.882317	1	1	0.896872	1	0.893465	1	0.98947	1	0.832766	0.915144	0.962217	0.8083	0.987922	0.804274	0.296067	0.925364	1
XM_003729334.3	54.6091	42.6719	42.9872	41.8007	48.5001	49.1364	16.8006	53.6604	121.682	0.929398	0.982514	0.981462	0.966605	0.968183	0.940705	0.977386	0.936498	1	0.929398	0.982514	0.981462	0.966605	0.968183	0.940705	0.977386	0.936498	1	0.721404	0.810807	0.877071	0.874836	0.897186	0.818301	0.366553	0.851565	1
XM_030978057.1	60.9667	48.514	58.2991	41.8442	57.3335	49.776	15.8506	53.2339	152.461	0.936262	0.897071	1	0.975022	0.988803	0.975452	0.953058	0.913006	1	0.936262	0.897071	1	0.975022	0.988803	0.975452	0.953058	0.913006	1	0.83118	0.848837	0.958656	0.907407	0.94186	0.902239	0.255383	0.884582	1
XM_030978059.1	48.8282	42.6392	42.6714	38.4475	43.8949	47.2153	18.0237	52.3697	118.316	0.903242	0.988703	0.98723	0.973477	0.916994	0.970039	0.986248	0.949902	1	0.903242	0.988703	0.98723	0.973477	0.916994	0.970039	0.986248	0.949902	1	0.710216	0.891945	0.944008	0.880157	0.869352	0.889489	0.370334	0.896857	1
XM_030978061.1	60.304	44.8272	46.3435	38.1927	52.4293	47.2184	16.0287	51.5918	112.233	0.897905	1	0.985288	0.905484	0.967454	0.933571	0.990638	0.989746	1	0.897905	1	0.985288	0.905484	0.967454	0.933571	0.990638	0.989746	1	0.796255	0.855996	0.927329	0.804726	0.892555	0.818992	0.28667	0.880071	1
XM_003724784.3	65.1885	48.8213	46.1523	43.5731	54.6961	48.6921	16.4511	60.8591	129.026	0.929322	0.956213	0.955594	0.907995	0.95817	0.884298	0.971255	0.969606	1	0.929322	0.956213	0.955594	0.907995	0.95817	0.884298	0.971255	0.969606	1	0.596538	0.839481	0.893262	0.81836	0.904904	0.756027	0.290542	0.939316	1
XM_003724787.3	81.4893	57.0491	53.8275	45.7793	58.1968	57.2269	17.1608	65.7274	126.075	0.866813	0.972848	0.984172	0.901428	0.94235	0.927165	0.97555	0.930768	1	0.866813	0.972848	0.984172	0.901428	0.94235	0.927165	0.97555	0.930768	1	0.725647	0.853043	0.935143	0.79668	0.858963	0.820615	0.362116	0.836829	1
XM_030978693.1	14.89	23.79	38.46	54.86	45.49	56.37	16.92	33.39	128.09	0.905033	0.949668	1	0.992403	0.77113	0.937322	0.975309	0.981007	1	0.905033	0.949668	1	0.992403	0.77113	0.937322	0.975309	0.981007	1	0.297246	0.527066	0.762583	0.725546	0.651472	0.655271	0.436847	0.54226	1
XM_779532.5	58.1629	42.673	52.6415	55.5435	62.7639	59.465	16.565	53.4114	122.837	0.974239	1	1	1	0.985948	0.996487	1	0.93911	1	0.974239	1	1	1	0.985948	0.996487	1	0.93911	1	0.800937	0.946136	0.98829	1	0.959016	0.852459	0.245902	0.882904	1
XM_030978070.1	72.2959	52.6518	48.065	37.6667	55.6671	45.8739	16.148	61.6958	123.894	0.891078	0.981367	0.972317	0.919187	0.981048	0.926001	0.98882	0.965077	1	0.891078	0.981367	0.972317	0.919187	0.981048	0.926001	0.98882	0.965077	1	0.577832	0.798871	0.918228	0.770017	0.888629	0.765226	0.289715	0.857751	1
XM_011662553.2	82.5028	45.02	66.5026	33.4603	61.9935	58.9733	25.2738	48.2763	105.216	0.915672	0.896579	0.972951	0.807478	0.972156	0.880668	0.97136	0.959427	1	0.915672	0.896579	0.972951	0.807478	0.972156	0.880668	0.97136	0.959427	1	0.642005	0.613365	0.675418	0.505171	0.670644	0.609387	0.547335	0.731901	1
XM_777321.3	83.8352	65.6699	59.999	41.6739	61.0674	54.3927	16.3783	83.5072	118.294	0.898754	1	0.999221	0.871495	1	0.882399	1	1	1	0.898754	1	0.999221	0.871495	1	0.882399	1	1	1	0.819315	0.969626	0.98676	0.831776	0.96729	0.830218	0.196262	0.98053	1
XM_011674424.2	35.2521	48.4836	73.0498	38.7966	49.6495	50.2146	23.7598	65.2327	139.93	0.820549	0.979544	0.961878	0.81497	0.960019	0.848907	0.973036	0.944677	1	0.820549	0.979544	0.961878	0.81497	0.960019	0.848907	0.973036	0.944677	1	0.503487	0.631334	0.887494	0.538354	0.778243	0.58066	0.542073	0.704324	1
XM_030978099.1	71.988	48.119	43.0395	43.7366	51.7537	58.0801	14.4467	56.0784	117.131	0.888719	0.953548	0.977029	0.956611	0.973966	0.930577	0.948954	0.913221	1	0.888719	0.953548	0.977029	0.956611	0.973966	0.930577	0.948954	0.913221	1	0.768249	0.798877	0.821337	0.837162	0.891782	0.822869	0.236345	0.801429	1
XM_030978100.1	87.4091	57.6591	52.1605	53.577	58.0688	57.1015	16.3582	73.8619	115.139	0.940238	1	1	0.954286	0.98119	0.966429	1	0.975714	1	0.940238	1	1	0.954286	0.98119	0.966429	1	0.975714	1	0.875	0.93619	0.997381	0.942619	0.951429	0.876667	0.347857	0.975238	1
XM_011671172.2	56.2732	40.4712	43.24	37.1996	45.3302	40.5262	26.6273	42.372	115.832	0.811819	0.935674	0.932403	0.840166	0.90471	0.780855	0.941125	0.844963	1	0.811819	0.935674	0.932403	0.840166	0.90471	0.780855	0.941125	0.844963	1	0.570214	0.750327	0.828391	0.626254	0.818142	0.558439	0.608373	0.689054	1
XM_030978710.1	42.2551	36.778	37.7365	24.8682	34.9136	28.2299	13.9987	50.9884	126.017	0.947368	1	1	0.932749	1	1	0.988304	1	1	0.947368	1	1	0.932749	1	1	0.988304	1	1	0.78655	0.766082	0.807018	0.783626	0.997076	0.716374	0.19883	0.947368	1
XM_030978118.1	34.1784	30.5409	28.8065	27.7072	37.1399	32.9851	11.3074	34.7504	88.3054	0.924225	0.979623	0.961703	0.95388	0.964978	0.945602	0.982261	0.944874	1	0.924225	0.979623	0.961703	0.95388	0.964978	0.945602	0.982261	0.944874	1	0.49204	0.630947	0.691076	0.655326	0.725371	0.674338	0.10352	0.691076	0.988447
XM_030978754.1	33.8525	20.0914	43.4875	19.4085	14.8414	29.331	14.3816	40.5521	74.8316	0.824361	0.868407	1	0.907558	0.856444	0.916803	1	0.964111	1	0.824361	0.868407	1	0.907558	0.856444	0.916803	1	0.964111	1	0.532355	0.415443	0.889614	0.395867	0.263187	0.538336	0.170745	0.631321	1
XM_030978760.1	64.5697	50.5264	44.6274	32.1663	53.9913	32.0119	12.1928	61.3612	57.7264	1	1	1	0.995745	1	1	1	1	1	1	1	1	0.995745	1	1	1	1	1	0.675177	0.903546	0.868085	0.785816	0.946099	0.805674	0.133333	0.929078	1
XM_030978778.1	10.1332	11.3649	21.3832	25.4219	28.65	29.8824	17.3875	26.9307	65.0475	1	0.994334	1	1	1	1	1	1	1	1	0.994334	1	1	1	1	1	1	1	0.0651558	0	0.688385	0.600567	0.716714	0.804533	0.235127	0.813031	1
XM_030978192.1	54.868	46.959	45.9699	52.9825	53.7751	65.6029	17.0251	58.2608	119.329	0.948295	1	1	0.973231	1	0.973964	1	1	1	0.948295	1	1	0.973231	1	0.973964	1	1	1	0.739274	0.919325	0.958563	0.913458	0.958563	0.924092	0.323432	0.982765	1
XM_030978198.1	67.9228	55.4272	53.9953	35.7252	66.9755	47.077	19.5636	64.0907	117.301	0.842391	0.994565	0.990489	0.883152	0.999321	0.899457	1	1	1	0.842391	0.994565	0.990489	0.883152	0.999321	0.899457	1	1	1	0.722147	0.95856	0.970788	0.685462	0.974185	0.836957	0.341033	0.964674	1
XM_030978786.1	21.6275	40.1686	35.6111	18.9862	32.4053	34.2309	10.8339	39.981	55.7748	0.942203	1	1	0.910578	0.989095	0.93675	0.989095	0.989095	1	0.942203	1	1	0.910578	0.989095	0.93675	0.989095	0.989095	1	0.460196	0.93675	0.709924	0.48855	0.785169	0.731734	0	0.920393	1
XM_030978791.1	60.6212	48.0093	39.1044	34.1782	49.3604	46.0832	10.2188	40.7142	64.823	0.953691	1	0.998624	1	0.98762	0.991747	0.939936	0.942687	1	0.953691	1	0.998624	1	0.98762	0.991747	0.939936	0.942687	1	0.795965	0.935809	0.921596	0.821641	0.935351	0.913801	0.0357634	0.746905	1
XM_030976923.1	52.171	38.2318	40.5473	38.7691	51.1506	45.9409	14.5743	47.3522	120.433	0.932491	0.995474	0.994154	0.976806	0.982463	0.966434	0.998869	0.977371	1	0.932491	0.995474	0.994154	0.976806	0.982463	0.966434	0.998869	0.977371	1	0.552329	0.731473	0.876485	0.841976	0.920234	0.802565	0.240241	0.803319	1
XM_030978246.1	63.7857	46.1187	43.1775	43.5675	56.1534	48.6722	18.8846	56.5684	111.629	0.971702	0.978549	0.984938	0.980831	0.985395	0.975354	1	1	1	0.971702	0.978549	0.984938	0.980831	0.985395	0.975354	1	1	1	0.903697	0.909174	0.974897	0.938841	0.980374	0.92743	0.477408	0.95299	1
XM_001199439.4	49.3974	54.0884	53.7618	61.4457	57.0745	43.1361	20.8669	56.5444	122.779	0.878327	0.998099	0.998099	0.890684	0.984791	0.89924	0.98384	0.993346	1	0.878327	0.998099	0.998099	0.890684	0.984791	0.89924	0.98384	0.993346	1	0.805133	0.998099	0.98384	0.8327	0.984791	0.829848	0.658745	0.957224	1
XM_030978250.1	67.8025	41.9747	43.877	37.2017	51.8677	47.1028	18.4404	57.2692	117.979	0.894797	0.968297	0.98294	0.932044	0.991186	0.931902	0.985783	0.9764	1	0.894797	0.968297	0.98294	0.932044	0.991186	0.931902	0.985783	0.9764	1	0.576343	0.613449	0.882855	0.798692	0.921951	0.724197	0.471709	0.892096	1
XM_030978252.1	92.2818	53.8745	49.6504	50.4361	61.2421	65.4073	17.2054	60.6244	122.959	0.987113	0.97326	0.980992	0.984214	0.988402	0.987113	0.990335	0.975838	1	0.987113	0.97326	0.980992	0.984214	0.988402	0.987113	0.990335	0.975838	1	0.891108	0.923647	0.971972	0.954897	0.974549	0.962629	0.337951	0.943621	1
XM_030978253.1	45.3344	37.7251	45.4789	38.7965	46.9932	36.8216	12.3685	46.3236	122.986	0.888213	0.958232	0.962828	0.893485	0.957015	0.872803	0.969992	0.935793	1	0.888213	0.958232	0.962828	0.893485	0.957015	0.872803	0.969992	0.935793	1	0.457691	0.635036	0.851852	0.767775	0.881319	0.672749	0.205461	0.807921	1
XM_785739.4	69.1898	68.7389	59.4166	45.8501	67.8642	52.9477	21.057	60.3807	124.601	0.97166	1	1	0.973684	1	0.959514	1	0.960189	1	0.97166	1	1	0.973684	1	0.959514	1	0.960189	1	0.854926	1	1	0.943995	1	0.87247	0.430499	0.949393	1
XM_030978272.1	20.7757	39.9706	39.9717	34.6813	51.5817	30.4872	28.6203	45.4101	121.622	0.760293	0.94522	0.965806	0.870202	0.967202	0.845429	0.972087	0.950454	1	0.760293	0.94522	0.965806	0.870202	0.967202	0.845429	0.972087	0.950454	1	0.299372	0.589672	0.712491	0.534543	0.743545	0.483252	0.588625	0.593161	1
XM_030978273.1	90.7767	52.155	45.7075	45.2438	57.9222	57.9409	13.8883	59.9354	124.542	0.849353	0.909636	0.892498	0.869607	0.898969	0.87524	0.897411	0.88315	1	0.849353	0.909636	0.892498	0.869607	0.898969	0.87524	0.897411	0.88315	1	0.678811	0.716802	0.810762	0.756232	0.81232	0.735139	0.253236	0.816994	1
XM_030978275.1	85.9836	58.2001	51.7651	47.5101	62.2478	61.0745	18.5399	66.7486	124.617	0.977159	0.991643	1	0.989415	0.969359	0.994429	1	1	1	0.977159	0.991643	1	0.989415	0.969359	0.994429	1	1	1	0.897493	0.964903	0.992758	0.925905	0.96156	0.912535	0.458496	0.952646	1
XM_030978278.1	51.0698	47.257	40.1978	44.4346	56.5026	43.0009	14.049	50.159	120.038	0.98249	1	1	0.98249	1	0.931907	0.972763	0.978599	1	0.98249	1	1	0.98249	1	0.931907	0.972763	0.978599	1	0.550584	0.714008	0.892996	0.939689	0.949416	0.821012	0.361868	0.928016	1
XM_030978282.1	15.1578	52.5427	30.2775	48.1675	56.0005	47.0011	28.5449	42.435	114.808	0.799497	0.957286	0.976382	0.915075	0.959296	0.913568	0.960302	0.959799	1	0.799497	0.957286	0.976382	0.915075	0.959296	0.913568	0.960302	0.959799	1	0.326131	0.698492	0.674372	0.686432	0.670854	0.708543	0.665829	0.644724	1
XM_030978288.1	46.8361	48.389	69.0852	50.2936	54.7936	45.7222	25.4825	33.169	101.158	0.820973	0.967407	0.949929	0.855456	0.905527	0.794993	0.968351	0.957015	1	0.820973	0.967407	0.949929	0.855456	0.905527	0.794993	0.968351	0.957015	1	0.507322	0.748701	0.873406	0.664147	0.782711	0.52102	0.579594	0.717525	1
XM_779602.5	21.9598	18.1711	27.9328	27.5797	32.5648	25.1543	10.1179	33.4481	115.268	0.752086	0.920471	0.963181	0.949435	0.929799	0.852725	0.883652	0.894453	1	0.752086	0.920471	0.963181	0.949435	0.929799	0.852725	0.883652	0.894453	1	0.325479	0.371134	0.690722	0.648994	0.694158	0.465881	0.167894	0.692194	1
XM_788244.5	52.316	46.2687	43.7472	31.9007	50.5698	36.1449	14.5853	55.85	125.771	0.837227	0.952126	0.951743	0.788587	0.970892	0.832248	0.994638	0.923018	1	0.837227	0.952126	0.951743	0.788587	0.970892	0.832248	0.994638	0.923018	1	0.433933	0.761777	0.871314	0.627729	0.819992	0.564918	0.168901	0.780927	1
XM_790986.5	66.137	43.513	48.5218	38.1731	37.3153	45.4254	13.5875	45.612	104.86	0.789452	1	0.99588	0.913061	0.866914	0.848372	0.946024	0.881747	1	0.789452	1	0.99588	0.913061	0.866914	0.848372	0.946024	0.881747	1	0.509271	0.612691	0.938195	0.725999	0.585496	0.646477	0.255459	0.542645	1
XM_030978314.1	66.9429	51.3848	48.9319	45.7528	54.7156	53.0644	16.5793	60.9269	119.541	0.946709	1	1	0.948957	0.984912	0.949278	1	1	1	0.946709	1	1	0.948957	0.984912	0.949278	1	1	1	0.736116	0.850401	0.907223	0.911075	0.960835	0.902408	0.276726	0.977849	1
XM_030978322.1	54.51	43.775	50.6563	29.424	49.8065	36.8605	12.3263	57.8577	117.027	0.819082	0.908881	0.850446	0.852757	0.885111	0.841202	0.956751	0.901618	1	0.819082	0.908881	0.850446	0.852757	0.885111	0.841202	0.956751	0.901618	1	0.592275	0.645097	0.688346	0.507098	0.67547	0.567184	0.183559	0.689667	1
XM_011679966.2	83.1289	59.9341	50.6043	42.3165	58.8795	56.562	19.3851	61.9469	126.029	0.921229	1	1	0.931469	1	0.91729	1	0.998818	1	0.921229	1	1	0.931469	1	0.91729	1	0.998818	1	0.827097	0.933832	0.959039	0.777865	0.978732	0.866483	0.525798	0.933045	1
XM_030978333.1	92.5762	63.6846	60.9969	51.3541	67.4156	67.7502	17.3045	69.1971	116.134	0.953424	1	0.994091	0.966284	0.999652	0.945777	0.996524	0.986792	1	0.953424	1	0.994091	0.966284	0.999652	0.945777	0.996524	0.986792	1	0.913452	0.971151	0.986444	0.925965	0.994786	0.903024	0.387209	0.956552	1
XM_030978346.1	25.7464	29.0397	27.1684	27.8281	32.3792	33.1821	10.2902	31.924	59.0276	0.889066	0.941551	0.970577	0.963419	0.999602	0.903777	0.952286	0.959841	1	0.889066	0.941551	0.970577	0.963419	0.999602	0.903777	0.952286	0.959841	1	0.561034	0.622266	0.558648	0.563022	0.660437	0.638171	0.105368	0.750298	0.999602
XM_784098.5	65.092	46.2755	40.4474	41.5178	47.0527	46.9147	11.9626	44.6669	61.8591	0.962555	0.886564	1	0.965859	0.985683	0.90859	0.973568	0.92511	1	0.962555	0.886564	1	0.965859	0.985683	0.90859	0.973568	0.92511	1	0.864537	0.864537	0.867841	0.879956	0.912996	0.816079	0.17511	0.790749	1
XM_011681764.2	41.5018	28.6253	31.1531	29.6751	39.3575	37.0954	12.8229	43.3258	64.5211	0.873183	0.997093	0.942587	0.862645	0.956759	0.868823	0.928052	0.972384	1	0.873183	0.997093	0.942587	0.862645	0.956759	0.868823	0.928052	0.972384	1	0.553052	0.578852	0.518169	0.268169	0.726381	0.607558	0.150073	0.801962	1
XM_030978363.1	49.8741	36.5701	45.9778	36.7075	39.8767	45.3614	11.4811	47.9383	102.641	0.892193	1	1	0.986989	0.968401	0.953532	0.957249	0.986059	1	0.892193	1	1	0.986989	0.968401	0.953532	0.957249	0.986059	1	0.638476	0.787175	0.979554	0.831784	0.860595	0.759294	0.0446097	0.792751	1
XM_030978377.1	65.4091	55.5431	48.9424	43.2185	64.097	51.5898	17.6331	61.6508	121.901	0.880789	0.99514	1	0.899657	0.969697	0.901658	1	0.989137	1	0.880789	0.99514	1	0.899657	0.969697	0.901658	1	0.989137	1	0.745855	0.97084	0.983991	0.808176	0.9494	0.831332	0.286449	0.937965	1
XM_030978383.1	39.9741	36.0053	39.0323	32.4144	43.5622	34.2198	14.8864	38.2484	124.001	0.809806	0.928285	0.983772	0.827779	0.937009	0.864247	0.910836	0.915198	1	0.809806	0.928285	0.983772	0.827779	0.937009	0.864247	0.910836	0.915198	1	0.485256	0.653464	0.879951	0.695865	0.870878	0.6067	0.272204	0.784331	1
XM_030977033.1	43.8826	41.9726	40.8865	31.7707	48.5798	38.6036	17.8098	50.8299	122.133	0.757773	0.970302	0.910441	0.810673	0.918329	0.817169	0.999072	0.967981	1	0.757773	0.970302	0.910441	0.810673	0.918329	0.817169	0.999072	0.967981	1	0.589327	0.844084	0.862645	0.719258	0.864965	0.738283	0.386543	0.886311	1
XM_030979009.1	68.5607	47.9017	44.4691	43.7104	54.7278	52.2305	20.1341	60.4545	119.783	0.947674	1	1	1	1	1	1	1	1	0.947674	1	1	1	1	1	1	1	1	0.910853	1	1	0.887597	1	0.947674	0.410853	1	1
XM_030978911.1	21.2921	69.6472	53.6673	13.1142	40.1131	30.2988	12.1014	24.0189	63.2154	0.931217	0.962001	0.988937	0.837903	0.987494	0.93747	0.921116	0.951419	1	0.931217	0.962001	0.988937	0.837903	0.987494	0.93747	0.921116	0.951419	1	0.422318	0.842713	0.745551	0.231842	0.763348	0.623377	0.224627	0.588264	1
XM_030978928.1	37.05	48.46	20.52	34.26	15.14	48.58	16.95	36.1	86.67	0.777778	0.948002	0.96497	0.939792	0.828681	0.914067	0.936508	0.931582	1	0.777778	0.948002	0.96497	0.939792	0.828681	0.914067	0.936508	0.931582	1	0.421456	0.582375	0.465244	0.545703	0.283525	0.534756	0.28243	0.610837	1
XM_787783.5	29.4631	29.4267	33.8428	21.5019	39.7711	23.8216	18.4013	34.1847	128.643	0.785243	0.916323	0.969909	0.802556	0.97568	0.784831	0.990107	0.877988	1	0.785243	0.916323	0.969909	0.802556	0.97568	0.784831	0.990107	0.877988	1	0.337181	0.67601	0.703215	0.405194	0.735779	0.375927	0.387469	0.629019	1
XM_030979037.1	25.0634	28.1105	49.6614	24.7991	37.0746	54.8616	21.6032	24.1246	148.459	0.859827	0.985829	0.977203	0.946087	0.816697	0.92329	0.996919	0.816389	1	0.859827	0.985829	0.977203	0.946087	0.816697	0.92329	0.996919	0.816389	1	0.313309	0.595194	0.849661	0.558226	0.549291	0.747073	0.528343	0.512939	1
XM_030979043.1	26.0149	30.8578	43.243	31.6461	49.0517	35.7798	13.454	44.4609	128.815	0.752688	1	1	0.984639	1	0.966206	1	0.918587	1	0.752688	1	1	0.984639	1	0.966206	1	0.918587	1	0.540707	0.637481	1	0.864823	1	0.892473	0.205837	0.866359	1
XM_030980032.1	55.8137	38.1011	41.1686	40.4319	54.9603	47.4355	16.8174	51.3827	101.792	1	1	1	1	1	1	1	1	1	1	1	1	1	1	1	1	1	1	0.78125	0.961806	0.920139	1	0.984375	0.836806	0.385417	0.862847	1
XM_030979047.1	58.449	46.5131	55.5767	40.3548	61.3337	42.7166	14.1212	47.3202	123.461	0.823194	0.96654	0.99981	0.845627	0.961217	0.786692	0.955703	0.858745	1	0.823194	0.96654	0.99981	0.845627	0.961217	0.786692	0.955703	0.858745	1	0.524905	0.796768	0.959316	0.714639	0.920342	0.654183	0.186692	0.664259	1
XM_030979053.1	18.7414	22.0128	49.4087	43.6277	42.8209	34.9003	11.4919	34.9132	136.172	0.861935	1	1	0.842581	1	0.84129	0.941935	0.859355	1	0.861935	1	1	0.842581	1	0.84129	0.941935	0.859355	1	0.290323	0.450323	1	0.754839	0.936774	0.723871	0.129032	0.664516	1
XM_030979061.1	66.8043	50.8969	54.1238	44.4992	62.0181	52.9411	25.6644	60.9815	110.728	0.894469	0.983431	1	0.939587	0.950548	0.919194	0.993372	1	1	0.894469	0.983431	1	0.939587	0.950548	0.919194	0.993372	1	1	0.784349	0.902626	0.949528	0.870252	0.920979	0.869488	0.349732	0.971705	1
XM_003728004.3	85.2555	49.6339	59.6537	49.7279	61.9645	59.6693	17.3605	57.3573	125.912	0.96098	0.99231	1	0.948163	1	0.959556	0.996867	0.968955	1	0.96098	0.99231	1	0.948163	1	0.959556	0.996867	0.968955	1	0.768157	0.861293	0.993734	0.884079	0.994588	0.860723	0.37824	0.825691	1
XM_030980037.1	84.001	53.9136	60.7241	53.4197	61.508	65.7571	18.1289	70.8374	119.159	0.997228	1	1	0.997822	1	0.998614	1	1	1	0.997228	1	1	0.997822	1	0.998614	1	1	1	0.944158	0.990891	0.998416	0.965545	1	0.989901	0.345149	0.990693	1
XM_030980040.1	87.1893	55.2545	64.1968	51.9666	61.7074	65.8576	18.7163	68.0375	117.771	1	1	1	1	1	1	1	1	1	1	1	1	1	1	1	1	1	1	0.937293	0.956204	1	1	1	0.979429	0.413736	0.993364	1
XM_030979068.1	73.3776	59.3064	62.4748	40.3799	64.8489	59.0518	19.1182	65.3976	118.711	0.929396	0.970967	0.989772	0.951171	1	0.936984	0.978885	0.976905	1	0.929396	0.970967	0.989772	0.951171	1	0.936984	0.978885	0.976905	1	0.78357	0.954141	0.987793	0.793797	0.985813	0.835698	0.51963	0.91125	1
XM_003731113.3	70.7215	44.8759	59.7599	35.85	56.7704	51.9661	15.9717	56.0868	125.263	0.831299	0.940057	0.956569	0.879397	0.951184	0.825556	0.956927	0.944006	1	0.831299	0.940057	0.956569	0.879397	0.951184	0.825556	0.956927	0.944006	1	0.619167	0.823403	0.941493	0.717516	0.843144	0.690955	0.242283	0.854989	1
XM_030979072.1	83.1456	58.797	62.7264	39.8512	58.7375	56.2394	16.5542	57.7625	116.853	0.784036	0.962723	0.985413	0.821718	0.904376	0.854538	0.985008	0.811994	1	0.784036	0.962723	0.985413	0.821718	0.904376	0.854538	0.985008	0.811994	1	0.638979	0.797407	0.961102	0.704214	0.805511	0.702188	0.25	0.735008	1
XM_030979074.1	60.2374	50.284	51.6877	40.371	54.5988	47.2606	16.8944	58.7357	127.369	0.877296	0.993423	0.906101	0.896122	0.915174	0.847358	1	0.97369	1	0.877296	0.993423	0.906101	0.896122	0.915174	0.847358	1	0.97369	1	0.722159	0.91971	0.870946	0.822862	0.885235	0.771604	0.354956	0.928555	1
XM_030979078.1	46.4275	40.8916	37.9849	23.0577	49.7208	29.8212	13.279	26.7689	67.9178	0.80663	0.845304	0.994475	0.764641	0.954696	0.851934	0.937017	0.781215	1	0.80663	0.845304	0.994475	0.764641	0.954696	0.851934	0.937017	0.781215	1	0.734807	0.753591	0.743646	0.656354	0.734807	0.708287	0.21547	0.554696	0.929282
XM_030980042.1	27.506	42.4322	46.1946	22.2583	55.8295	24.9987	24.2244	76.1516	138.406	0.890947	1	1	0.884774	0.91358	0.925926	1	0.950617	1	0.890947	1	1	0.884774	0.91358	0.925926	1	0.950617	1	0.49177	0.835391	0.995885	0.271605	0.864198	0.471193	0.623457	0.911523	1
XM_790571.4	58.51	64.1054	66.2746	63.2669	66.6378	77.4701	17.808	61.2279	91.4605	0.806043	1	0.992203	0.833333	1	0.87232	1	0.989279	1	0.806043	1	0.992203	0.833333	1	0.87232	1	0.989279	1	0.709552	0.966862	0.966862	0.743665	0.973684	0.767057	0.421053	0.961988	1
XM_030979083.1	41.6764	40.1668	45.2516	32.9044	50.8014	41.2382	15.6383	49.1618	115.319	0.98392	0.970138	0.974732	0.935681	0.974732	0.872129	0.996172	0.980092	1	0.98392	0.970138	0.974732	0.935681	0.974732	0.872129	0.996172	0.980092	1	0.624043	0.718224	0.928025	0.725115	0.919602	0.780245	0.172282	0.887443	1
XM_030979092.1	47.5911	36.4583	48.3465	31.4625	47.8766	41.0196	13.8436	44.8413	120.101	0.810624	0.935118	1	0.882401	0.974047	0.781022	0.938362	0.858475	1	0.810624	0.935118	1	0.882401	0.974047	0.781022	0.938362	0.858475	1	0.585564	0.663828	0.948094	0.6691	0.860503	0.659773	0.287916	0.701541	1
XM_030979094.1	52.6626	54.7792	48.6242	40.0395	56.772	49.1746	16.7655	59.5722	88.6555	0.889226	1	1	0.880121	1	0.918058	1	0.955994	1	0.889226	1	1	0.880121	1	0.918058	1	0.955994	1	0.738998	0.854325	0.948407	0.799697	1	0.804249	0.210926	0.858877	1
XM_011664700.2	25.9305	30.7016	37.7906	28.3949	45.9125	31.9242	16.0289	33.242	105.007	0.769231	0.995266	0.956213	0.907101	1	0.797633	0.980473	0.916568	1	0.769231	0.995266	0.956213	0.907101	1	0.797633	0.980473	0.916568	1	0.33432	0.60355	0.855621	0.62071	0.947929	0.556213	0.418343	0.607101	1
XM_030979103.1	84.1751	65.5863	77.6155	48.7474	77.5216	43.7483	15.0071	78.1057	113.221	0.97265	1	0.977778	0.900855	1	0.837607	1	1	1	0.97265	1	0.977778	0.900855	1	0.837607	1	1	1	0.724786	0.953846	0.948718	0.757265	1	0.680342	0.338462	0.924786	1
XM_003724411.3	93.2906	59.9851	67.5191	55.2786	62.7699	70.7793	17.9623	70.0779	123.415	0.91032	0.97927	0.995493	0.937359	0.968454	0.922488	0.978369	0.900856	1	0.91032	0.97927	0.995493	0.937359	0.968454	0.922488	0.978369	0.900856	1	0.789094	0.944119	0.978369	0.90311	0.944119	0.879676	0.444344	0.870212	1
XM_030980050.1	66.2998	37.9345	56.2401	46.3066	54.7133	72.1218	22.893	70.49	116.524	1	1	1	1	1	1	1	1	1	1	1	1	1	1	1	1	1	1	1	0.880779	1	0.953771	1	1	0.846715	1	1
XM_030979213.1	44.2322	44.83	50.5794	39.2128	51.5111	53.2561	19.6728	56.712	117.043	0.750564	0.994357	1	0.846501	0.987585	0.791648	0.989842	0.984199	1	0.750564	0.994357	1	0.846501	0.987585	0.791648	0.989842	0.984199	1	0.470429	0.84763	0.973363	0.634989	0.951693	0.655982	0.452144	0.940632	1
XM_030979242.1	39.0974	41.888	48.1915	34.506	45.5091	42.7252	13.7316	46.4117	108.507	0.899432	1	0.995945	0.974858	0.949716	0.974858	0.836172	0.91322	1	0.899432	1	0.995945	0.974858	0.949716	0.974858	0.836172	0.91322	1	0.702352	0.814274	0.94485	0.812652	0.755069	0.862125	0.287105	0.789132	1
XM_782095.5	27.4244	30.7861	41.9625	28.6354	41.2583	33.2315	15.3372	44.7644	120.987	0.804897	0.938593	0.911776	0.848037	0.984454	0.778469	0.947921	0.958803	1	0.804897	0.938593	0.911776	0.848037	0.984454	0.778469	0.947921	0.958803	1	0.340847	0.609017	0.771862	0.631558	0.861251	0.617567	0.340847	0.834823	1
XM_030979250.1	52.9559	39.8468	52.047	35.5364	56.1728	43.765	13.2798	57.2427	125.253	0.813515	0.961342	0.994124	0.912788	0.987784	0.928096	0.846915	0.976032	1	0.813515	0.961342	0.994124	0.912788	0.987784	0.928096	0.846915	0.976032	1	0.563321	0.69816	0.935828	0.770991	0.974177	0.67713	0.201021	0.925313	1
XM_030979258.1	87.5389	50.2854	63.8629	46.3598	59.6873	53.2124	15.8201	67.8651	129.585	0.865944	0.995228	1	0.968113	0.999566	0.955748	0.995662	0.960738	1	0.865944	0.995228	1	0.968113	0.999566	0.955748	0.995662	0.960738	1	0.603905	0.754881	0.982863	0.837744	0.978091	0.730803	0.312798	0.895879	1
XM_030979259.1	72.3998	55.2434	58.919	44.8659	61.4662	52.7731	24.325	61.2187	125.708	0.895808	1	0.996647	0.92024	1	0.912814	1	0.951617	1	0.895808	1	0.996647	0.92024	1	0.912814	1	0.951617	1	0.728862	0.883593	0.979401	0.832814	0.98515	0.826347	0.556168	0.851257	1
XM_787819.5	51.3069	47.2183	49.941	41.9891	56.7525	46.5296	15.7146	52.7651	113.638	0.902532	1	1	0.9613	1	0.903966	0.977544	0.909699	1	0.902532	1	1	0.9613	1	0.903966	0.977544	0.909699	1	0.613951	0.847587	0.980889	0.926899	0.973244	0.70903	0.346393	0.883421	1
XM_030979264.1	70.9416	44.5986	52.4988	41.5463	56.1664	46.5585	13.5397	63.7117	124.685	0.876126	0.913779	0.927967	0.920691	0.955343	0.90141	0.922601	0.913688	1	0.876126	0.913779	0.927967	0.920691	0.955343	0.90141	0.922601	0.913688	1	0.452387	0.588904	0.875671	0.792087	0.906048	0.647931	0.234652	0.84493	1
XM_011676372.2	68.8566	54.645	58.5557	34.6114	58.1114	49.6547	14.598	60.6604	121.693	0.9088	1	1	0.829333	0.989333	0.769067	0.9856	1	1	0.9088	1	1	0.829333	0.989333	0.769067	0.9856	1	1	0.517333	0.836267	0.942933	0.650667	0.9616	0.634667	0.2304	0.930133	1
XM_781452.5	57.178	44.5812	51.6103	37.1279	55.9292	40.6315	14.6384	58.2987	112.545	0.78913	0.96732	0.96904	0.926729	0.991056	0.909185	0.97764	0.941176	1	0.78913	0.96732	0.96904	0.926729	0.991056	0.909185	0.97764	0.941176	1	0.625387	0.747506	0.886137	0.714826	0.937393	0.665635	0.287926	0.873753	1
XM_783385.5	61.4487	45.7403	51.6402	44.4418	55.5126	54.3487	17.7485	51.9216	117.676	0.923483	1	0.962181	0.938434	0.960422	0.979771	1	0.912929	1	0.923483	1	0.962181	0.938434	0.960422	0.979771	1	0.912929	1	0.720317	0.85664	0.902375	0.897977	0.904134	0.929639	0.467018	0.869833	1
XM_030979272.1	23.513	25.2102	41.9434	27.305	65.7985	29.5182	12.3255	48.5468	125.191	0.820363	0.997533	0.995066	0.877102	0.997533	0.979143	0.891455	0.999551	1	0.820363	0.997533	0.995066	0.877102	0.997533	0.979143	0.891455	0.999551	1	0.314645	0.484638	0.967481	0.691859	0.986544	0.614488	0.259027	0.956717	0.999776
XM_001175936.4	53.5155	40.7585	47.862	37.7566	51.7736	43.8971	16.4735	52.2492	115.593	0.765654	0.984807	0.933702	0.8186	0.997238	0.82965	0.99954	0.892265	1	0.765654	0.984807	0.933702	0.8186	0.997238	0.82965	0.99954	0.892265	1	0.587937	0.856354	0.865562	0.702578	0.962707	0.639963	0.323665	0.767035	1
XM_030979280.1	49.7244	41.9928	50.4323	39.9257	45.1461	44.1592	16.2036	50.189	110.113	0.872538	0.928544	0.921591	0.977211	0.971031	0.949015	0.978756	0.894168	1	0.872538	0.928544	0.921591	0.977211	0.971031	0.949015	0.978756	0.894168	1	0.661259	0.688683	0.846273	0.814986	0.832754	0.745462	0.431054	0.783314	1
XM_030979284.1	67.0803	48.7764	53.5382	42.8998	52.7228	49.5477	13.8188	71.5148	120.847	0.96184	0.994485	0.989192	0.980699	0.975074	0.971876	0.963825	0.987317	1	0.96184	0.994485	0.989192	0.980699	0.975074	0.971876	0.963825	0.987317	1	0.646189	0.755377	0.960185	0.928091	0.929745	0.819565	0.231278	0.971655	1
XM_030979285.1	34.138	35.8731	61.1132	44.9699	52.8801	44.001	17.9196	54.0675	108.817	1	1	1	1	1	1	1	0.977703	1	1	1	1	1	1	1	1	0.977703	1	0.632107	0.889632	1	0.936455	0.986622	0.897436	0.490524	0.90078	0.974359
XM_030979297.1	86.3481	62.3538	66.2981	38.5455	67.1078	62.016	15.4166	79.1871	115.246	0.955224	1	1	0.957612	1	0.945672	1	1	1	0.955224	1	1	0.957612	1	0.945672	1	1	1	0.867463	0.96	0.959403	0.826269	0.996418	0.914627	0.208955	0.957015	1
XM_784995.5	18.8295	19.1352	49.9259	27.0551	41.9711	26.6804	13.1798	42.9111	116.387	0.756319	0.815561	1	0.775276	0.943918	0.771327	0.804502	0.92654	1	0.756319	0.815561	1	0.775276	0.943918	0.771327	0.804502	0.92654	1	0.327804	0.392575	0.989731	0.609005	0.836888	0.546209	0.303318	0.797788	1
XM_780108.5	44.1091	36.8084	49.53	38.4273	50.3206	41.5746	15.8834	49.796	125.347	0.873196	0.981911	0.997077	0.891467	0.970766	0.932944	0.980267	0.96839	1	0.873196	0.981911	0.997077	0.891467	0.970766	0.932944	0.980267	0.96839	1	0.510506	0.685547	0.964005	0.795359	0.933126	0.73689	0.30824	0.819843	1
XM_030980069.1	68.6446	71.9403	48.5273	37.8397	48.2419	34.4737	29.7078	27.6989	70.7784	0.82533	0.875235	0.890772	0.856403	0.896422	0.854049	0.946328	0.783898	1	0.82533	0.875235	0.890772	0.856403	0.896422	0.854049	0.946328	0.783898	1	0.415254	0.615348	0.533427	0.465631	0.524482	0.342279	0.49435	0.327684	1
XM_030979329.1	30.9251	27.169	29.5887	24.234	29.3058	21.5906	10.5639	28.5164	64.4249	0.813041	0.957299	0.996538	0.852279	0.997115	0.895557	0.961339	0.921523	1	0.813041	0.957299	0.996538	0.852279	0.997115	0.895557	0.961339	0.921523	1	0.529717	0.565493	0.733987	0.567802	0.692441	0.514137	0.153491	0.545297	0.993653
XM_030979338.1	25.1024	52.7929	69.9672	16.2628	56.4733	22.7604	19.4116	26.032	57.2738	0.773344	0.997207	0.999202	0.918196	1	0.843974	0.99162	0.980048	1	0.773344	0.997207	0.999202	0.918196	1	0.843974	0.99162	0.980048	1	0.39186	0.885874	0.899042	0.333998	0.922586	0.532322	0.4166	0.56265	1
XM_776869.5	69.1655	27.8816	30.1192	35.8499	43.5876	42.4521	10.4273	43.8135	67.674	1	0.885246	0.873323	1	0.900149	0.873323	0.847988	1	1	1	0.885246	0.873323	1	0.900149	0.873323	0.847988	1	1	0.935917	0.782414	0.661699	0.779434	0.847988	0.825633	0.0327869	0.845007	1
XM_030979358.1	38.9802	31.98	28.3211	25.1574	43.2597	27.5095	19.039	53.271	61.7796	0.888005	0.953951	0.96589	0.934053	1	0.903923	0.966458	0.967595	1	0.888005	0.953951	0.96589	0.934053	1	0.903923	0.966458	0.967595	1	0.611143	0.614554	0.620807	0.555429	0.821489	0.610006	0.295623	0.854463	1
XM_030979363.1	22.0083	23.1883	24.8565	23.5268	34.3718	22.3367	10.6828	28.6141	54.6423	0.905126	0.992806	0.977068	0.945594	1	0.951888	1	0.967626	1	0.905126	0.992806	0.977068	0.945594	1	0.951888	1	0.967626	1	0.536421	0.538219	0.522482	0.570144	0.834083	0.581835	0.0485612	0.630845	0.995054
XM_030979374.1	67.6014	48.7738	49.4438	40.1794	47.6592	41.9386	11.2784	56.1422	63.2377	0.927801	0.952697	1	0.957261	1	0.829876	1	0.918672	1	0.927801	0.952697	1	0.957261	1	0.829876	1	0.918672	1	0.842739	0.879253	0.86805	0.791701	0.827386	0.66473	0.105809	0.756846	1
XM_030979377.1	20.5662	48.6842	73.2846	15.053	57.0886	14.5055	20.2769	27.3635	57.9396	0.750781	1	1	0.80026	1	0.758594	0.986198	0.836719	1	0.750781	1	1	0.80026	1	0.758594	0.986198	0.836719	1	0.424479	0.742969	0.923958	0.370052	0.901302	0.354167	0.4375	0.59974	0.992708
XM_030979392.1	92.3134	61.1002	61.5997	49.2827	61.7967	61.0926	16.4671	76.8835	122.799	0.895043	0.987757	0.976573	0.934948	0.979948	0.941433	0.987029	0.960095	1	0.895043	0.987757	0.976573	0.934948	0.979948	0.941433	0.987029	0.960095	1	0.710079	0.798094	0.904639	0.863874	0.93111	0.829131	0.334657	0.886507	1
XM_030979395.1	80.1294	60.0787	57.5193	45.482	59.9834	55.385	17.2699	66.2971	114.96	0.844	0.982	0.89	0.8795	0.9355	0.867	1	0.925	1	0.844	0.982	0.89	0.8795	0.9355	0.867	1	0.925	1	0.772	0.9135	0.8845	0.765	0.903	0.75	0.341	0.828	1
XM_003723577.3	71.1358	43.7032	48.4127	39.9485	51.4844	55.5881	17.8149	47.7718	96.8635	0.924399	1	1	0.898625	1	0.980241	0.939003	0.997423	1	0.924399	1	1	0.898625	1	0.980241	0.939003	0.997423	1	0.760309	0.946735	0.879725	0.690722	0.902921	0.773196	0.481959	0.801546	0.957045
XM_030979399.1	13.134	50.3713	64.8796	17.2662	73.2613	18.6511	26.1546	26.8008	112.461	0.875472	1	1	0.78239	1	0.831447	1	0.879245	1	0.875472	1	1	0.78239	1	0.831447	1	0.879245	1	0.240252	0.963522	0.919497	0.386164	0.971069	0.411321	0.680503	0.659119	1
XM_030979402.1	61.2408	40.2365	53.1186	38.5481	49.1863	47.7115	14.2696	63.2467	119.624	0.905697	0.996138	0.975539	0.930158	0.958803	0.907306	1	0.968458	1	0.905697	0.996138	0.975539	0.930158	0.958803	0.907306	1	0.968458	1	0.576118	0.679434	0.911168	0.809141	0.891213	0.697457	0.267139	0.911168	1
XM_030979412.1	60.9465	38.0048	49.8054	32.9612	52.9007	41.1422	13.2496	49.4046	127.559	0.825254	0.988389	1	0.924528	0.997388	0.940784	0.988679	0.868215	1	0.825254	0.988389	1	0.924528	0.997388	0.940784	0.988679	0.868215	1	0.594194	0.649927	0.913788	0.662409	0.919303	0.679826	0.201451	0.735269	1
XM_775815.5	77.5867	52.01	53.2146	38.845	49.8818	48.8741	10.9884	61.3021	62.1716	0.963285	0.985858	0.98477	0.980963	0.985042	0.966549	0.992929	0.984498	1	0.963285	0.985858	0.98477	0.980963	0.985042	0.966549	0.992929	0.984498	1	0.772097	0.886048	0.897471	0.726951	0.878977	0.800653	0.0853957	0.847974	1
XM_030979421.1	32.476	22.1647	29.8571	26.1709	32.5672	31.2471	10.096	31.889	65.9575	0.880567	0.960244	0.962884	0.971462	0.97905	0.953316	0.987133	0.944903	1	0.880567	0.960244	0.962884	0.971462	0.97905	0.953316	0.987133	0.944903	1	0.399208	0.487463	0.708347	0.627846	0.734246	0.649126	0.0555922	0.619762	1
XM_003723896.3	49.4233	41.3414	33.2084	22.261	37.6279	27.2864	11.625	45.7254	62.1454	1	0.991284	0.999208	0.988114	1	1	1	1	1	1	0.991284	0.999208	0.988114	1	1	1	1	1	0.603803	0.736133	0.793978	0.603803	0.788431	0.585578	0.0752773	0.863708	1
XM_030979459.1	46.7758	31.8866	39.9293	28.2539	39.1745	35.2607	12.2517	33.0071	62.1384	0.924063	0.982187	0.925312	0.884375	0.953438	0.851875	0.943438	0.930312	1	0.924063	0.982187	0.925312	0.884375	0.953438	0.851875	0.943438	0.930312	1	0.61625	0.549375	0.55875	0.517188	0.79625	0.582187	0.115	0.507812	1
XM_030979472.1	46.6373	30.1859	29.834	31.2616	34.5752	33.7061	10.0949	41.289	54.4861	0.892245	0.983769	0.989179	0.958521	0.985122	0.946123	0.990757	0.965509	1	0.892245	0.983769	0.989179	0.958521	0.985122	0.946123	0.990757	0.965509	1	0.635933	0.56064	0.670875	0.672904	0.733995	0.667268	0.0225428	0.722723	0.925834
XM_030979486.1	43.9118	28.9652	26.2654	26.8785	28.5989	37.2634	10.262	37.6657	60.5453	0.948223	0.935085	0.965224	0.962519	0.978748	0.964451	0.97643	0.996136	1	0.948223	0.935085	0.965224	0.962519	0.978748	0.964451	0.97643	0.996136	1	0.685471	0.647991	0.621716	0.600077	0.670402	0.671561	0.0656878	0.794436	1
XM_030979488.1	21.6282	32.1098	38.7253	15.6711	23.7317	19.3922	10.0107	21.9374	60.7578	0.918108	0.987284	0.978637	0.926755	0.964903	0.938454	0.985758	0.960326	1	0.918108	0.987284	0.978637	0.926755	0.964903	0.938454	0.985758	0.960326	1	0.464903	0.690743	0.781282	0.286368	0.576806	0.417091	0.128179	0.502543	1
XM_030979494.1	35.5751	40.0853	46.8903	28.4937	30.1476	26.5068	10.4081	40.9233	59.3841	0.883917	0.906418	0.951419	0.884684	0.975454	0.897724	0.941192	0.915623	1	0.883917	0.906418	0.951419	0.884684	0.975454	0.897724	0.941192	0.915623	1	0.553823	0.675786	0.678855	0.550499	0.591153	0.481463	0.101253	0.70519	1
XM_030979501.1	56.9839	39.0057	35.406	44.8633	30.6743	37.3161	10.3674	51.3258	61.3432	0.924237	0.98249	0.959605	0.951456	0.970354	0.943828	0.935853	0.954577	1	0.924237	0.98249	0.959605	0.951456	0.970354	0.943828	0.935853	0.954577	1	0.63887	0.702843	0.707351	0.68932	0.667822	0.616331	0.107316	0.770284	0.993759
XM_030980104.1	81.2549	34.8142	35.8429	39.5621	42.2193	41.6154	10.66	18.9211	63.6788	0.94995	0.994995	0.993994	1	0.997998	0.865866	0.913914	0.844845	1	0.94995	0.994995	0.993994	1	0.997998	0.865866	0.913914	0.844845	1	0.77978	0.654655	0.605606	0.728729	0.871872	0.587588	0.049049	0.508509	1
XM_030979504.1	59.026	62.4553	70.4336	37.2904	69.3183	48.6678	18.3348	77.722	122.899	0.880719	0.941176	0.958333	0.859477	1	0.937092	1	0.912582	1	0.880719	0.941176	0.958333	0.859477	1	0.937092	1	0.912582	1	0.719771	0.845588	0.937092	0.68219	0.977124	0.854575	0.421569	0.885621	1
XM_030979507.1	29.7888	35.4953	51.7829	43.3764	49.8616	43.9582	16.3475	58.5822	120.469	0.944476	0.992635	1	0.987252	0.986969	0.960623	1	0.97847	1	0.944476	0.992635	1	0.987252	0.986969	0.960623	1	0.97847	1	0.431728	0.7	0.958074	0.914164	0.951841	0.875071	0.285836	0.935977	0.998867
XM_030979519.1	64.6806	52.1784	60.4014	47.179	60.0867	53.2405	16.3937	70.0981	119.015	0.940366	0.977717	1	0.971626	0.993908	0.965374	1	0.971946	1	0.940366	0.977717	1	0.971626	0.993908	0.965374	1	0.971946	1	0.74463	0.873197	0.99487	0.898525	0.968419	0.878807	0.27108	0.96329	0.997114
XM_011667902.2	55.1633	47.1191	46.4288	39.0308	53.7137	42.3692	15.0371	64.4165	108.798	0.96875	1	0.967361	0.913889	1	0.89375	0.955556	0.947917	1	0.96875	1	0.967361	0.913889	1	0.89375	0.955556	0.947917	1	0.708333	0.892361	0.924306	0.782639	0.969444	0.784722	0.186111	0.918056	1
XM_030980107.1	46.154	30.0737	39.7852	35.8459	57.9571	42.622	16.5108	41.5746	123.649	0.872015	0.927412	0.965616	0.905444	0.889207	0.949379	0.894938	0.82808	1	0.872015	0.927412	0.965616	0.905444	0.889207	0.949379	0.894938	0.82808	1	0.616046	0.659981	0.784145	0.78319	0.861509	0.882521	0.423114	0.764088	1
XM_030979533.1	88.3405	55.3636	61.5575	46.5975	64.6334	60.5516	18.3321	68.3853	130.699	0.887211	0.96078	0.994884	0.932034	0.987333	0.920828	0.991474	0.994884	1	0.887211	0.96078	0.994884	0.932034	0.987333	0.920828	0.991474	0.994884	1	0.696224	0.866991	0.968575	0.832887	0.944214	0.829476	0.379294	0.947625	1
XM_030979537.1	52.1746	49.5471	50.0706	39.6445	57.2284	48.0861	17.095	57.4577	117.002	0.892406	1	1	0.926417	1	0.947166	0.998503	0.984171	1	0.892406	1	1	0.926417	1	0.947166	0.998503	0.984171	1	0.728128	0.934545	0.98139	0.848342	0.994225	0.807059	0.392086	0.935401	1
XM_030979549.1	76.0738	59.4668	56.8119	43.7612	65.7235	55.6797	18.0412	69.0069	122.443	0.93134	0.968715	0.970653	0.95515	1	0.93577	0.985604	0.992802	1	0.93134	0.968715	0.970653	0.95515	1	0.93577	0.985604	0.992802	1	0.884551	0.935493	0.953488	0.855205	0.999169	0.854651	0.358527	0.950443	1
XM_003728276.3	44.7292	58.7898	47.2394	22.7768	57.3621	26.2395	16.3947	61.4219	126.252	0.821251	1	1	0.832872	0.962369	0.757056	0.935252	0.97565	1	0.821251	1	1	0.832872	0.962369	0.757056	0.935252	0.97565	1	0.597122	0.969009	0.94964	0.537908	0.79192	0.574986	0.372994	0.775872	1
XM_003730217.3	86.4307	53.4056	50.2313	45.9075	52.0853	54.3288	13.2104	46.195	118.927	0.76512	0.948326	0.952437	0.885496	0.926013	0.87845	0.899589	0.81973	1	0.76512	0.948326	0.952437	0.885496	0.926013	0.87845	0.899589	0.81973	1	0.675279	0.856136	0.81973	0.745743	0.785085	0.714034	0.153846	0.730476	0.994128
XM_030980115.1	46.7455	35.4295	43.3921	36.0373	49.944	38.2809	11.0026	48.3509	122.17	0.862375	0.931115	0.939398	0.911205	0.954367	0.886208	0.900886	0.945211	1	0.862375	0.931115	0.939398	0.911205	0.954367	0.886208	0.900886	0.945211	1	0.459817	0.588141	0.907281	0.760209	0.900596	0.66749	0.109432	0.852783	1
XM_030979559.1	52.3823	44.6915	43.0058	36.8122	52.6696	42.6626	16.0677	35.4501	125.442	0.844935	0.997243	1	0.934528	1	0.892488	1	0.800827	1	0.844935	0.997243	1	0.934528	1	0.892488	1	0.800827	1	0.648518	0.819435	0.88215	0.748449	0.995865	0.709855	0.326671	0.626465	1
XM_030979570.1	65.2871	51.9572	55.3358	43.6632	55.5429	51.8712	17.6022	52.7182	120.557	0.921797	0.958732	0.968992	0.908345	0.98176	0.902189	0.973324	0.967852	1	0.921797	0.958732	0.968992	0.908345	0.98176	0.902189	0.973324	0.967852	1	0.814181	0.899909	0.925673	0.864113	0.913133	0.841313	0.393069	0.861377	1
XM_777251.4	94.18	53.9901	46.0603	48.432	58.8635	55.9317	12.9049	58.9228	117.606	0.893593	0.966977	0.904318	0.939599	0.952583	0.894157	0.896698	0.898391	1	0.893593	0.966977	0.904318	0.939599	0.952583	0.894157	0.896698	0.898391	1	0.777025	0.803556	0.824725	0.83545	0.858312	0.747954	0.253458	0.753881	0.998589
XM_030980125.1	85.279	54.0491	49.5143	48.3993	58.2938	57.0954	15.7937	58.7551	118.71	0.983971	0.986521	0.994536	0.986521	0.996721	0.983971	0.990164	0.996721	1	0.983971	0.986521	0.994536	0.986521	0.996721	0.983971	0.990164	0.996721	1	0.916211	0.969399	0.980692	0.963934	0.977049	0.951184	0.221129	0.980328	1
XM_778233.3	92.9213	55.0653	47.9291	37.1007	64.7919	56.7953	18.1447	55.7535	129.3	0.924296	0.94134	0.917558	0.9457	0.999207	0.943718	0.967103	0.90329	1	0.924296	0.94134	0.917558	0.9457	0.999207	0.943718	0.967103	0.90329	1	0.801031	0.848593	0.830361	0.683314	0.96631	0.814903	0.466112	0.760999	1
XM_003729401.3	49.5329	38.0441	36.1289	35.3859	45.367	41.3526	14.5465	43.5665	119.755	0.873677	0.976634	0.977364	0.842278	0.986857	0.907265	0.970792	0.922599	1	0.873677	0.976634	0.977364	0.842278	0.986857	0.907265	0.970792	0.922599	1	0.506389	0.807594	0.874042	0.766703	0.84812	0.782037	0.257393	0.881344	1
XM_030979578.1	23.585	46.9934	58.1603	38.8328	61.9957	35.6272	20.0622	50.3488	115.035	0.884943	1	1	0.894886	1	0.919034	1	0.963068	1	0.884943	1	1	0.894886	1	0.919034	1	0.963068	1	0.524148	0.985795	1	0.853693	0.960227	0.808239	0.512784	0.909091	1
XM_030979582.1	93.3872	63.5781	57.2836	50.6975	67.4779	64.7661	18.8396	65.8095	120.28	0.873993	0.998901	0.998168	0.931868	0.997436	0.894505	0.997436	0.983883	1	0.873993	0.998901	0.998168	0.931868	0.997436	0.894505	0.997436	0.983883	1	0.759341	0.928938	0.968864	0.795604	0.949817	0.828205	0.424176	0.85641	1
XM_030979586.1	29.8912	24.8161	17.9069	26.733	32.8133	21.4936	10.788	27.7039	106.695	0.764174	0.917009	0.811832	0.853739	0.944947	0.880033	0.939195	0.765818	1	0.764174	0.917009	0.811832	0.853739	0.944947	0.880033	0.939195	0.765818	1	0.435497	0.433032	0.377979	0.601479	0.672966	0.452753	0.0246508	0.615448	1
XM_011668580.2	33.7553	47.86	52.3362	35.5722	45.0415	46.6934	19.0952	35.9344	124.178	0.79003	0.917637	0.945001	0.888377	0.855866	0.859388	0.948523	0.921431	1	0.79003	0.917637	0.945001	0.888377	0.855866	0.859388	0.948523	0.921431	1	0.53644	0.814143	0.896234	0.647792	0.760228	0.591168	0.412896	0.643728	1
XM_783433.5	59.3039	41.2914	44.1347	40.3716	49.0696	45.7804	17.3166	49.8343	116.133	0.834608	0.934743	0.927543	0.864311	0.927993	0.84631	0.905041	0.903915	1	0.834608	0.934743	0.927543	0.864311	0.927993	0.84631	0.905041	0.903915	1	0.65279	0.728173	0.847885	0.763501	0.878038	0.716247	0.330783	0.823357	1
XM_003728231.3	20.9961	22.5393	30.5808	25.2588	38.4622	29.3246	11.9791	26.2379	102.93	0.795844	0.852689	0.885697	0.870416	0.991443	0.856357	0.874083	0.79401	1	0.795844	0.852689	0.885697	0.870416	0.991443	0.856357	0.874083	0.79401	1	0.4511	0.510391	0.743276	0.556846	0.873472	0.590465	0.201711	0.564792	1
XM_030980143.1	48.8859	33.5023	45.71	37.4809	47.2574	46.6865	12.9585	47.0354	127.509	0.916075	0.999074	0.999383	0.937982	0.987658	0.946313	0.994138	0.947547	1	0.916075	0.999074	0.999383	0.937982	0.987658	0.946313	0.994138	0.947547	1	0.378278	0.576674	0.995989	0.827214	0.974391	0.756248	0.162296	0.805924	1
XM_030979616.1	62.3596	49.9226	51.6486	36.036	53.6979	45.0259	19.7837	58.7624	111.178	0.968553	0.968553	1	1	0.951258	0.965409	1	1	1	0.968553	0.968553	1	1	0.951258	0.965409	1	1	1	0.929245	0.962264	0.962264	0.938679	0.948113	0.902516	0.650943	0.963836	1
XM_030979618.1	84.3103	54.5361	62.2557	49.4416	64.1753	65.3007	17.5229	63.7626	122.387	0.925096	0.949153	0.992346	0.914161	0.950246	0.937671	0.961728	0.97977	1	0.925096	0.949153	0.992346	0.914161	0.950246	0.937671	0.961728	0.97977	1	0.834882	0.875888	0.903226	0.843084	0.944779	0.875888	0.462001	0.915254	1
XM_011682114.2	55.9	56.02	49.01	31.32	61.11	40.17	11.36	58.67	134.72	0.95585	1	1	1	1	0.958057	1	0.979029	1	0.95585	1	1	1	1	0.958057	1	0.979029	1	0.724062	1	0.90287	0.703091	0.969095	0.732892	0	0.792494	1
XM_781949.5	44.5019	33.1397	46.0973	30.3331	46.5166	38.2888	14.7244	47.4152	109.299	0.906054	0.983	0.984193	0.900984	0.980316	0.925142	0.961825	0.917686	1	0.906054	0.983	0.984193	0.900984	0.980316	0.925142	0.961825	0.917686	1	0.489114	0.74411	0.92365	0.713987	0.916791	0.643305	0.266925	0.772144	1
XM_030979623.1	60.2714	37.6419	46.3814	40.4001	48.652	49.3562	16.2802	59.4212	113.803	0.923882	0.922467	0.920204	0.936899	0.965761	0.977646	0.900113	0.933786	1	0.923882	0.922467	0.920204	0.936899	0.965761	0.977646	0.900113	0.933786	1	0.731466	0.820317	0.882286	0.873797	0.888512	0.852858	0.316921	0.885965	1
NM_001123508.1	62.7205	46.4368	53.828	46.4684	56.6345	55.3195	17.7436	58.3238	122.293	1	1	1	1	1	1	1	1	1	1	1	1	1	1	1	1	1	1	0.756844	0.950886	1	1	1	1	0.334944	1	1
XM_030979630.1	54.8377	40.5032	43.2657	39.4133	49.1233	42.876	11.2188	52.2073	120.095	0.827272	0.938311	0.914021	0.928158	0.985349	0.896414	0.94101	0.88292	1	0.827272	0.938311	0.914021	0.928158	0.985349	0.896414	0.94101	0.88292	1	0.424239	0.543375	0.780876	0.759542	0.887547	0.641434	0.0947179	0.726385	1
XM_030979638.1	93.383	59.6232	58.8915	48.8589	64.422	61.4004	16.1009	72.1507	123.221	0.865973	0.967469	0.912817	0.91542	0.950553	0.919757	0.939059	0.966385	1	0.865973	0.967469	0.912817	0.91542	0.950553	0.919757	0.939059	0.966385	1	0.791368	0.889178	0.853828	0.851442	0.924095	0.853828	0.319887	0.903925	1
XM_011679374.2	44.8323	40.2487	49.8976	39.8575	53.0244	44.6382	16.3998	54.5247	124.561	0.896733	0.976115	1	0.925536	1	0.906217	0.977169	0.946962	1	0.896733	0.976115	1	0.925536	1	0.906217	0.977169	0.946962	1	0.657885	0.877415	0.975413	0.839129	0.958202	0.822269	0.297506	0.85634	1
XM_030979642.1	69.5986	57.1042	57.0788	45.5184	57.1705	55.7541	16.9051	58.9813	109.711	0.987611	1	1	0.994967	1	0.958962	1	0.998839	1	0.987611	1	1	0.994967	1	0.958962	1	0.998839	1	0.850949	0.971738	0.987998	0.936895	0.996903	0.904762	0.268293	0.918312	1
XM_011683566.2	56.9586	48.357	63.4554	39.5269	56.0284	48.3528	14.2198	45.4338	118.371	0.77831	0.992211	0.868784	0.90713	0.849611	0.884961	0.995207	0.904733	1	0.77831	0.992211	0.868784	0.90713	0.849611	0.884961	0.995207	0.904733	1	0.643499	0.831636	0.741162	0.75015	0.759736	0.696225	0.246255	0.729179	1
XM_030979651.1	57.2886	43.8766	40.2139	31.109	43.8711	44.4357	13.4866	48.6981	118.587	0.814868	0.904301	0.922529	0.800627	0.917687	0.866705	0.970379	0.867559	1	0.814868	0.904301	0.922529	0.800627	0.917687	0.866705	0.970379	0.867559	1	0.559954	0.710909	0.745372	0.62176	0.758758	0.664198	0.242381	0.688408	1
XM_011683559.2	56.8522	39.096	36.6883	29.809	40.5969	44.5442	11.3751	47.8294	72.3592	0.796171	0.852477	0.849099	0.763514	0.872748	0.76464	0.849099	0.948198	1	0.796171	0.852477	0.849099	0.763514	0.872748	0.76464	0.849099	0.948198	1	0.583333	0.775901	0.822072	0.675676	0.76464	0.686937	0.204955	0.823198	0.931306
XM_011683569.2	44.6999	39.1092	49.9503	39.6791	50.0712	42.414	15.3738	54.6737	108.89	0.807195	0.886749	0.912845	0.821637	0.932607	0.828731	0.929567	0.872055	1	0.807195	0.886749	0.912845	0.821637	0.932607	0.828731	0.929567	0.872055	1	0.546998	0.755511	0.870535	0.739802	0.832784	0.714467	0.346592	0.801368	1
XM_030979654.1	62.0894	43.7812	38.9553	43.4911	45.3761	49.8886	12.1894	45.4427	115.759	0.977618	0.983108	0.929054	0.99451	0.97424	0.989865	0.935389	1	1	0.977618	0.983108	0.929054	0.99451	0.97424	0.989865	0.935389	1	1	0.870777	0.714949	0.777449	0.864443	0.727196	0.870777	0.216216	0.791807	1
XM_030979118.1	55.0076	37.81	41.7915	38.1974	46.9467	43.2122	12.6304	47.1803	120.358	0.846335	0.908563	0.902758	0.948476	0.86611	0.919448	0.840711	0.919267	1	0.846335	0.908563	0.902758	0.948476	0.86611	0.919448	0.840711	0.919267	1	0.61103	0.682874	0.760704	0.802068	0.786103	0.708091	0.222787	0.770138	0.998004
XM_030979120.1	73.6061	51.9841	55.5689	44.1953	54.7222	54.1203	16.6476	55.1041	119.928	0.885939	0.993476	1	0.903937	0.967829	0.847469	0.991001	0.929359	1	0.885939	0.993476	1	0.903937	0.967829	0.847469	0.991001	0.929359	1	0.739708	0.841845	0.974578	0.815523	0.914286	0.765579	0.351406	0.83937	1
XM_030979124.1	18.9907	35.3558	32.3929	14.1368	22.8583	33.0385	12.1856	12.0362	72.6785	0.781906	0.911551	0.918013	0.890953	0.95517	0.922859	0.965267	0.928918	1	0.781906	0.911551	0.918013	0.890953	0.95517	0.922859	0.965267	0.928918	1	0.272617	0.723344	0.667205	0.232229	0.394992	0.533926	0.179321	0.169628	1
XM_030979126.1	40.6465	47.5591	62.1226	28.1862	68.2769	54.3284	17.8134	25.9255	92.1179	0.836968	0.984943	0.99351	0.88162	0.98027	0.869159	0.981308	0.8554	1	0.836968	0.984943	0.99351	0.88162	0.98027	0.869159	0.981308	0.8554	1	0.505711	0.746106	0.711838	0.438733	0.690031	0.574507	0.251817	0.393562	0.983904
XM_030979133.1	38.9855	23.3946	37.6445	33.6389	74.7379	23.1636	28.5859	59.6651	65.5299	0.82774	0.955257	0.912752	1	1	0.803132	0.997763	0.939597	1	0.82774	0.955257	0.912752	1	1	0.803132	0.997763	0.939597	1	0.561521	0.610738	0.885906	0.720358	0.997763	0.324385	0.66443	0.9217	1
XM_030979136.1	27.2065	47.3686	45.8222	22.3306	34.809	41.3981	16.7299	19.841	77.5343	0.871253	1	1	0.888163	0.989239	0.961568	0.969254	0.939277	1	0.871253	1	1	0.888163	0.989239	0.961568	0.969254	0.939277	1	0.377786	0.803613	0.792083	0.437356	0.718294	0.614527	0.317064	0.33359	1
XM_030979679.1	24.4977	26.9744	41.079	30.1119	38.1837	34.9011	18.1623	41.2855	109.176	0.844434	0.988233	0.998588	0.918569	0.99294	0.927983	0.998353	0.964698	1	0.844434	0.988233	0.998588	0.918569	0.99294	0.927983	0.998353	0.964698	1	0.390916	0.595434	0.944693	0.767475	0.910803	0.688633	0.399153	0.840904	1
XM_030979691.1	58.623	71.1491	71.6388	49.7999	59.6669	54.2424	21.6254	59.835	122.093	0.8339	0.988101	0.990529	0.924721	0.997814	0.901408	0.982273	0.994658	1	0.8339	0.988101	0.990529	0.924721	0.997814	0.901408	0.982273	0.994658	1	0.540554	0.791161	0.958961	0.762749	0.950947	0.691598	0.499514	0.915979	1
XM_784092.5	58.1568	38.6229	45.1457	37.74	43.0875	49.6394	11.7401	41.8184	121.242	0.840561	0.947704	0.817177	0.92517	0.91284	0.91199	0.971939	0.897959	1	0.840561	0.947704	0.817177	0.92517	0.91284	0.91199	0.971939	0.897959	1	0.707908	0.700255	0.745748	0.752551	0.68835	0.76148	0.147959	0.736395	1
XM_011676531.2	75.7217	50.0704	56.2366	39.3331	55.769	46.3145	14.4338	53.2962	121.843	0.812616	0.959104	0.95841	0.871072	0.944778	0.823937	0.926756	0.86622	1	0.812616	0.959104	0.95841	0.871072	0.944778	0.823937	0.926756	0.86622	1	0.571858	0.801987	0.902726	0.68415	0.904575	0.634935	0.216266	0.733595	1
XM_030979146.1	72.2681	59.9346	44.5961	31.842	74.0094	53.509	13.0774	28.9608	69.8974	0.989071	1	0.916211	1	1	1	1	0.928962	1	0.989071	1	0.916211	1	1	1	1	0.928962	1	0.757741	1	0.766849	0.772313	0.901639	0.799636	0	0.56102	1
XM_030979710.1	43.8156	55.7003	73.7345	27.0872	25.6477	35.7236	29.0723	27.8485	99.3641	0.935517	0.99272	0.99896	0.869475	0.98752	0.890276	0.962559	0.928237	0.99948	0.935517	0.99272	0.99896	0.869475	0.98752	0.890276	0.962559	0.928237	0.99948	0.624025	0.892876	0.895996	0.588664	0.666147	0.626105	0.607384	0.603744	0.933437
XM_003728735.3	52.7792	44.3629	51.6372	40.0363	56.425	46.171	18.7643	59.6764	121.828	1	1	1	0.951546	1	1	1	1	1	1	1	1	0.951546	1	1	1	1	1	0.828866	1	1	0.939175	1	0.886598	0.57732	0.924742	1
XM_003723416.3	92.2971	61.4429	60.1367	49.8363	64.9646	64.7926	18.6369	57.2645	129.106	0.99284	0.991647	0.994829	0.984089	1	0.98568	0.989658	0.982498	1	0.99284	0.991647	0.994829	0.984089	1	0.98568	0.989658	0.982498	1	0.896579	0.97494	0.979714	0.952665	0.987271	0.952665	0.39459	0.938743	1
XM_030979716.1	46.2826	37.2321	45.3884	36.8233	47.1591	45.3493	16.2461	48.78	121.582	0.928298	0.974024	0.98372	0.955231	0.979531	0.959181	0.973186	0.942662	1	0.928298	0.974024	0.98372	0.955231	0.979531	0.959181	0.973186	0.942662	1	0.516399	0.683385	0.901245	0.83457	0.921594	0.803926	0.340555	0.860426	1
XM_030979028.1	58.9143	47.1132	55.2245	43.5305	58.1342	58.9038	17.1868	65.4485	120.008	0.961165	1	1	0.967919	0.983959	0.977206	1	1	1	0.961165	1	1	0.967919	0.983959	0.977206	1	1	1	0.877585	0.981427	0.996201	0.94428	0.964964	0.95821	0.295483	0.977206	1
XM_011662137.2	69.0389	42.9292	53.2194	43.0556	52.9779	50.3708	14.4142	59.0022	124.641	0.878384	0.970998	0.999613	0.949923	0.994973	0.931168	0.906032	0.965584	1	0.878384	0.970998	0.999613	0.949923	0.994973	0.931168	0.906032	0.965584	1	0.606535	0.690835	0.946442	0.838167	0.913573	0.706497	0.280936	0.891338	1
XM_011662139.2	62.7671	51.7042	56.4513	49.0006	56.8661	51.6227	17.2553	62.4006	116.081	0.988397	0.999473	1	1	1	0.974684	1	1	1	0.988397	0.999473	1	1	1	0.974684	1	1	1	0.775316	0.896097	0.981013	0.955696	0.992616	0.891878	0.333861	0.992089	1
XM_030979725.1	55.9128	33.5101	40.1461	36.5469	44.4954	38.1134	12.1659	46.4473	98.2762	0.884242	0.913392	0.920152	0.936206	0.96071	0.944233	0.857626	0.944233	1	0.884242	0.913392	0.920152	0.936206	0.96071	0.944233	0.857626	0.944233	1	0.705112	0.722433	0.847486	0.855513	0.782003	0.708492	0.138572	0.880017	0.995353
XM_030979728.1	72.2408	60.1824	50.1772	44.5647	52.7007	51.6388	15.5613	60.0986	114.773	0.935	0.980645	0.986935	0.974839	0.983387	0.965	0.979516	0.962097	1	0.935	0.980645	0.986935	0.974839	0.983387	0.965	0.979516	0.962097	1	0.67129	0.786613	0.898226	0.873548	0.940645	0.797097	0.25629	0.883065	1
NM_001124766.1	55.292	36.5566	34.7762	28.8865	35.6318	34.0021	11.1272	41.8696	62.6811	0.899482	1	1	0.889991	0.989646	0.942623	0.971096	0.939172	1	0.899482	1	1	0.889991	0.989646	0.942623	0.971096	0.939172	1	0.758412	0.75151	0.739862	0.597066	0.701467	0.650992	0.0427092	0.732097	1
XM_030979747.1	11.1942	43.8784	43.7098	21.2521	26.0577	39.0479	28.9894	19.9607	56.5389	0.831435	0.990888	0.996583	0.936788	0.986902	0.923121	0.994305	0.889522	1	0.831435	0.990888	0.996583	0.936788	0.986902	0.923121	0.994305	0.889522	1	0.194761	0.615034	0.867312	0.566629	0.618451	0.70615	0.741458	0.430524	0.951025
XM_030979762.1	79.749	60.4009	52.0032	35.2178	53.7543	44.262	12.0984	61.5294	52.1773	0.866774	0.951311	0.964687	0.920278	1	0.869984	0.986089	0.873729	1	0.866774	0.951311	0.964687	0.920278	1	0.869984	0.986089	0.873729	1	0.76137	0.776351	0.720706	0.677903	0.854468	0.686998	0.204387	0.735152	0.959872
XM_030979766.1	20.0649	22.1466	32.8819	17.6372	25.1338	19.9383	10.6527	28.2413	55.3725	0.75	0.94	0.962857	0.785714	0.957619	0.86381	0.961429	0.834286	1	0.75	0.94	0.962857	0.785714	0.957619	0.86381	0.961429	0.834286	1	0.396667	0.530952	0.657143	0.407143	0.543333	0.409524	0.0457143	0.6	0.940476
XM_030979775.1	24.7934	52.3691	36.3227	22.9777	29.1787	70.2557	27.0108	31.477	55.7288	0.888889	0.997789	0.996683	0.912659	0.972913	0.943062	0.995025	0.959093	1	0.888889	0.997789	0.996683	0.912659	0.972913	0.943062	0.995025	0.959093	1	0.486457	0.91874	0.784411	0.517413	0.776672	0.828635	0.733554	0.597568	1
XM_030979781.1	56.6273	31.5378	34.6996	22.6888	31.1282	33.0355	10.4728	41.1812	59.3506	0.876347	0.897383	0.849153	0.874808	0.833248	0.892766	0.915341	0.921498	1	0.876347	0.897383	0.849153	0.874808	0.833248	0.892766	0.915341	0.921498	1	0.783479	0.654695	0.607491	0.557722	0.587994	0.646485	0.0938943	0.805028	1
XM_776322.5	56.5797	46.377	52.7639	39.4359	57.6014	43.4934	17.4636	55.1808	113.953	1	0.981778	0.977405	0.950437	1	0.919096	1	0.985423	1	1	0.981778	0.977405	0.950437	1	0.919096	1	0.985423	1	0.860787	0.888484	0.927114	0.849854	0.938047	0.767493	0.336735	0.911079	1
XM_011681641.2	61.2387	53.5136	50.7429	41.7133	53.2231	52.8653	17.6124	57.1125	116.836	0.87363	0.943451	0.949221	0.915753	0.934218	0.877092	0.987305	0.901327	1	0.87363	0.943451	0.949221	0.915753	0.934218	0.877092	0.987305	0.901327	1	0.770917	0.867282	0.856319	0.820542	0.839585	0.802077	0.388921	0.870167	1
XM_003729476.3	47.7078	52.4215	50.1834	32.9022	51.4554	43.4634	18.9295	53.6537	111.693	0.80517	0.953972	0.955864	0.82913	0.96343	0.803279	0.946406	0.953342	1	0.80517	0.953972	0.955864	0.82913	0.96343	0.803279	0.946406	0.953342	1	0.602144	0.834805	0.87831	0.684111	0.844262	0.675914	0.397226	0.880202	1
XM_779205.5	59.3667	43.7714	50.5241	39.7026	45.3949	44.8227	15.7591	47.4241	123.478	0.816629	0.984434	0.974563	0.911921	0.955581	0.873576	0.974943	0.832574	1	0.816629	0.984434	0.974563	0.911921	0.955581	0.873576	0.974943	0.832574	1	0.496583	0.815869	0.868641	0.763098	0.830296	0.636295	0.269552	0.711086	1
XM_030979801.1	94.6036	56.6426	62.0435	46.7515	60.5968	62.1865	17.9974	68.5707	121.537	0.997894	0.999158	1	0.993682	1	0.968408	1	1	1	0.997894	0.999158	1	0.993682	1	0.968408	1	1	1	0.888795	0.922915	1	0.930076	0.997051	0.940607	0.368155	0.971356	1
XM_003728404.3	32.4995	45.8931	49.2446	33.7235	53.3885	39.7437	15.966	58.8783	119.368	0.91129	1	1	0.972926	0.988479	0.985599	1	0.978111	1	0.91129	1	1	0.972926	0.988479	0.985599	1	0.978111	1	0.614631	0.801843	0.937212	0.779954	0.895161	0.811636	0.343318	0.936636	1
XM_030979809.1	65.5606	49.5721	54.4248	38.839	58.8687	50.5768	16.0348	61.4957	114.583	0.913285	0.939967	0.95831	0.898833	0.996665	0.873819	0.976098	0.917176	1	0.913285	0.939967	0.95831	0.898833	0.996665	0.873819	0.976098	0.917176	1	0.663702	0.85881	0.943858	0.725403	0.974986	0.757087	0.325737	0.853252	1
XM_030979823.1	66.7945	66.6664	61.736	38.3082	62.3527	51.4035	17.911	61.8138	117.641	0.928457	0.986301	0.992351	0.966353	0.988951	0.957204	0.975302	0.987001	1	0.928457	0.986301	0.992351	0.966353	0.988951	0.957204	0.975302	0.987001	1	0.722378	0.791621	0.90421	0.771723	0.863564	0.748425	0.425857	0.881362	1
XM_030979174.1	41.9671	40.4685	49.5316	20.4458	25.9257	31.8625	16.9995	29.4033	71.1092	0.839765	0.928586	0.992043	0.910981	0.894868	0.908196	0.989357	0.944002	1	0.839765	0.928586	0.992043	0.910981	0.894868	0.908196	0.989357	0.944002	1	0.580664	0.627313	0.889895	0.458325	0.577283	0.602646	0.404018	0.571613	0.998508
XM_030979826.1	65.714	45.646	40.3597	47.6619	52.2892	54.2797	15.3987	55.4525	121.034	0.850076	0.889728	0.859705	0.862349	0.892938	0.803814	0.922583	0.889917	1	0.850076	0.889728	0.859705	0.862349	0.892938	0.803814	0.922583	0.889917	1	0.640672	0.775113	0.718656	0.731684	0.81571	0.685423	0.260952	0.775113	1
XM_793959.5	39.9272	40.1665	46.6289	38.9596	51.0312	49.2623	18.9464	47.6869	140.813	0.875152	1	1	0.887273	0.962424	0.831515	1	0.867879	1	0.875152	1	1	0.887273	0.962424	0.831515	1	0.867879	1	0.709091	0.894545	0.979394	0.830303	0.872727	0.784242	0.492121	0.813333	1
XM_030979853.1	42.7096	62.8118	66.9775	29.7575	63.5724	36.7908	17.8648	65.8076	125.195	0.812525	1	0.998788	0.827071	0.985051	0.858586	0.998182	0.917374	1	0.812525	1	0.998788	0.827071	0.985051	0.858586	0.998182	0.917374	1	0.552323	0.90404	0.882626	0.586465	0.779798	0.58404	0.352525	0.783838	0.984848
XM_030979858.1	56.1495	37.5773	47.2839	32.2019	49.5521	40.6338	11.9612	55.5987	99.1281	0.785948	0.891068	0.903595	0.837146	0.860294	0.850218	0.876362	0.90768	1	0.785948	0.891068	0.903595	0.837146	0.860294	0.850218	0.876362	0.90768	1	0.56427	0.617919	0.841776	0.578704	0.800381	0.589597	0.133715	0.82244	1
XM_030979862.1	39.067	32.176	46.0655	38.2532	50.7082	43.5327	15.7635	50.5267	123.848	0.905062	0.958054	0.988034	0.966732	0.995003	0.961604	0.97265	0.969625	1	0.905062	0.958054	0.988034	0.966732	0.995003	0.961604	0.97265	0.969625	1	0.52952	0.686128	0.923471	0.866404	0.937804	0.773176	0.388429	0.939908	1
XM_030979869.1	48.4909	43.7926	45.7018	35.9666	56.0285	45.8231	13.0547	57.4342	121.721	0.817757	0.970884	0.974838	0.86844	0.990295	0.860891	0.952193	0.941769	1	0.817757	0.970884	0.974838	0.86844	0.990295	0.860891	0.952193	0.941769	1	0.603163	0.716391	0.898634	0.707405	0.914091	0.673616	0.202013	0.86197	1
XM_779686.5	66.359	42.1378	55.6153	42.058	52.0268	40.6866	13.1364	46.6766	116.981	0.858776	0.991258	0.991594	0.930061	0.990921	0.906859	0.988568	0.933423	1	0.858776	0.991258	0.991594	0.930061	0.990921	0.906859	0.988568	0.933423	1	0.489913	0.693342	0.985878	0.836584	0.983188	0.579691	0.176194	0.778077	1
XM_030980136.1	20.1459	31.3812	57.0931	13.7673	43.8542	22.8369	21.623	13.4542	125.169	0.961814	1	1	0.942721	1	0.97136	1	1	1	0.961814	1	1	0.942721	1	0.97136	1	1	1	0.677804	0.902148	1	0.386635	0.854415	0.417661	0.625298	0.300716	1
XM_011672292.2	81.4965	46.5725	52.9854	43.0896	58.5584	56.6796	15.9976	55.1175	124.513	0.936479	0.98294	1	0.981851	1	0.977858	1	0.9902	1	0.936479	0.98294	1	0.981851	1	0.977858	1	0.9902	1	0.696552	0.708167	0.960799	0.798548	0.996733	0.78294	0.303811	0.884936	1
XM_776575.5	31.7312	24.6261	35.4862	32.743	37.2331	35.2354	10.1867	37.2369	128.759	0.817799	0.940984	0.922014	0.952225	0.88993	0.930679	0.776112	0.916159	1	0.817799	0.940984	0.922014	0.952225	0.88993	0.930679	0.776112	0.916159	1	0.416393	0.41897	0.797892	0.780796	0.776112	0.592037	0.140281	0.740749	1
XM_011674318.2	49.8594	38.9207	48.5067	34.9652	47.9887	40.7359	19.8894	42.9002	123.859	0.849745	0.970289	1	0.88837	0.971562	0.894312	1	0.933362	1	0.849745	0.970289	1	0.88837	0.971562	0.894312	1	0.933362	1	0.525467	0.645161	0.911715	0.722411	0.86545	0.684635	0.493633	0.785654	1
NM_001098458.1	79.5174	59.2541	55.4827	48.6647	61.6938	70.5429	21.1415	59.634	127.104	1	1	1	1	1	1	1	1	1	1	1	1	1	1	1	1	1	1	0.824484	0.858407	1	1	1	1	0.713864	1	1
XM_030979896.1	42.9137	38.1882	42.486	36.6007	47.2862	40.2901	14.9019	57.816	123.1	0.878128	0.985944	0.971718	0.956805	0.98663	0.913953	0.937607	0.982516	1	0.878128	0.985944	0.971718	0.956805	0.98663	0.913953	0.937607	0.982516	1	0.550566	0.718718	0.893898	0.812479	0.946006	0.670038	0.337676	0.965375	1
XM_030979902.1	47.4298	42.2608	65.8832	32.4283	47.6743	37.5039	17.9148	50.5777	138.36	0.900053	0.929825	0.962786	0.913876	0.981925	0.892079	0.97076	0.930356	1	0.900053	0.929825	0.962786	0.913876	0.981925	0.892079	0.97076	0.930356	1	0.729931	0.792663	0.906433	0.681552	0.87932	0.712387	0.375864	0.842105	1
XM_030979904.1	86.2916	56.9981	54.9423	46.9113	55.6116	59.3852	18.8233	62.9401	122.595	0.97478	1	1	0.978886	0.996481	0.970088	1	0.98651	1	0.97478	1	1	0.978886	0.996481	0.970088	1	0.98651	1	0.950733	0.990029	0.973607	0.923167	0.996481	0.939003	0.429326	0.980059	1
XM_030979201.1	32.6143	26.5818	37.432	34.9393	23.371	26.3926	10.6455	29.4597	51.8314	0.936765	0.957353	0.964216	0.963235	0.964216	0.944118	0.92598	0.955392	1	0.936765	0.957353	0.964216	0.963235	0.964216	0.944118	0.92598	0.955392	1	0.560784	0.461765	0.621569	0.460294	0.491176	0.393137	0.123529	0.566667	0.984314
XM_030979205.1	37.5051	30.6259	38.9115	38.9074	45.9914	39.4239	11.0571	34.73	72.1685	0.922906	0.99287	0.969697	0.953209	1	0.932264	0.980392	0.999554	1	0.922906	0.99287	0.969697	0.953209	1	0.932264	0.980392	0.999554	1	0.717914	0.694296	0.778075	0.703654	0.811052	0.638146	0.115865	0.721034	0.999109
XM_030979909.1	48.8454	48.3224	56.5815	42.5273	60.3647	48.1018	18.7125	62.8142	120.39	0.767032	1	1	0.951479	0.997507	0.890828	1	0.999169	1	0.767032	1	1	0.951479	0.997507	0.890828	1	0.999169	1	0.601529	0.851113	0.989199	0.814722	0.992356	0.787969	0.43453	0.970256	1
XM_030979915.1	86.0724	56.5261	62.3594	48.8529	63.7834	58.1129	15.1749	63.1148	121.467	0.929755	0.974744	0.986763	0.969628	0.983758	0.950219	0.983677	0.97109	1	0.929755	0.974744	0.986763	0.969628	0.983758	0.950219	0.983677	0.97109	1	0.684099	0.766363	0.935439	0.895891	0.948676	0.796167	0.253695	0.874452	1
XM_776674.5	39.9461	33.4808	44.8506	33.0186	49.7199	34.8702	16.3094	46.3076	120.052	0.835784	0.989052	0.995464	0.938067	0.988739	0.92665	0.99609	0.960432	1	0.835784	0.989052	0.995464	0.938067	0.988739	0.92665	0.99609	0.960432	1	0.492493	0.615734	0.89021	0.710353	0.953237	0.632624	0.31295	0.808258	1
XM_030979923.1	19.855	25.5171	40.3546	26.1559	37.4528	27.5351	12.1755	38.0803	128.666	0.754437	0.92241	0.979364	0.908791	0.94057	0.848122	0.978539	0.933553	1	0.754437	0.92241	0.979364	0.908791	0.94057	0.848122	0.978539	0.933553	1	0.281469	0.509286	0.870409	0.607511	0.760627	0.447379	0.140735	0.856376	1
XM_030979932.1	34.2751	32.6703	53.5895	23.1052	37.4691	32.3371	19.7884	33.2101	61.5276	0.897856	0.971417	0.936948	0.934847	0.950399	0.959647	0.96385	0.941992	1	0.897856	0.971417	0.936948	0.934847	0.950399	0.959647	0.96385	0.941992	1	0.49979	0.520807	0.660361	0.522909	0.606557	0.559058	0.319882	0.65868	1
XM_030979940.1	34.7598	38.2499	37.7928	18.8278	36.2363	25.9248	11.0922	30.7043	54.9051	0.80923	0.985167	0.99588	0.81541	0.965389	0.859909	0.939431	0.852905	1	0.80923	0.985167	0.99588	0.81541	0.965389	0.859909	0.939431	0.852905	1	0.488257	0.745365	0.784096	0.430573	0.629584	0.552534	0.0712814	0.655542	1
XM_030979954.1	57.4004	40.9708	52.8589	43.6801	50.4921	45.9663	14.147	55.2458	113.145	0.824083	0.964879	0.999686	0.890875	0.967701	0.87206	0.879586	0.977109	1	0.824083	0.964879	0.999686	0.890875	0.967701	0.87206	0.879586	0.977109	1	0.609909	0.710568	0.945751	0.839448	0.862653	0.723738	0.307934	0.943556	1
XM_030979959.1	45.7782	32.1665	44.1195	67.0373	46.8403	48.5821	13.9819	52.5341	111.636	0.943043	0.947008	0.950613	0.982336	0.941961	0.956381	0.928623	0.884643	1	0.943043	0.947008	0.950613	0.982336	0.941961	0.956381	0.928623	0.884643	1	0.698991	0.634102	0.771089	0.872747	0.744412	0.797765	0.227109	0.746215	0.999279
XM_030979963.1	72.8952	58.5281	50.6709	43.9046	66.6355	58.0202	16.5381	56.486	111.21	0.884259	1	1	0.940586	1	0.914352	1	0.972994	1	0.884259	1	1	0.940586	1	0.914352	1	0.972994	1	0.834877	0.951389	0.947531	0.871142	1	0.854167	0.246142	0.965278	1
XM_030979966.1	53.0723	43.7165	57.6279	43.3285	54.6511	50.45	16.17	58.6444	121.992	0.981196	1	1	0.993901	1	0.986617	1	0.986278	1	0.981196	1	1	0.993901	1	0.986617	1	0.986278	1	0.625783	0.805692	1	0.953075	0.987972	0.889209	0.281891	0.966288	1
XM_030979973.1	91.447	55.6065	65.3249	52.4518	61.8911	70.729	16.831	75.3149	122.177	0.996984	0.986016	1	0.979161	0.994516	1	1	0.999177	1	0.996984	0.986016	1	0.979161	0.994516	1	1	0.999177	1	0.829449	0.842336	0.973403	0.952838	0.964628	0.97779	0.377022	0.982726	1
XM_030979978.1	58.6357	54.7325	58.5505	49.0328	68.2888	53.34	17.7929	59.0515	111.658	0.899465	1	0.99893	0.923529	0.998396	0.853476	0.994652	0.967914	1	0.899465	1	0.99893	0.923529	0.998396	0.853476	0.994652	0.967914	1	0.742246	0.912299	0.954011	0.894118	0.984492	0.826203	0.339037	0.841711	0.991979
XM_030979999.1	52.9543	46.3665	44.305	38.2515	44.3729	43.3066	16.1952	47.3966	120.194	0.88369	1	0.865865	0.850713	0.831551	0.87656	0.925134	0.840909	1	0.88369	1	0.865865	0.850713	0.831551	0.87656	0.925134	0.840909	1	0.688503	0.851604	0.794563	0.715241	0.796346	0.737077	0.316845	0.729501	1
XM_030980001.1	53.1728	42.6156	59.2945	37.3133	51.4015	43.7512	20.1882	44.2804	116.801	0.842804	0.821236	0.866445	0.867275	0.856491	0.860639	1	0.820821	1	0.842804	0.821236	0.866445	0.867275	0.856491	0.860639	1	0.820821	1	0.656159	0.752385	0.808378	0.744504	0.805475	0.732476	0.317296	0.722107	1
XM_030980004.1	70.2179	57.6398	66.9952	62.7369	47.9536	45.3355	19.1704	25.8507	126.232	0.863408	0.885334	0.98059	0.934579	0.952552	0.925953	0.907261	0.919123	1	0.863408	0.885334	0.98059	0.934579	0.952552	0.925953	0.907261	0.919123	1	0.542056	0.674335	0.778936	0.656003	0.77606	0.589145	0.495687	0.504313	1
XM_030980007.1	82.014	49.2284	60.4461	47.0938	61.3121	56.8057	14.0432	71.4346	122.462	0.939443	0.943461	0.996173	0.976466	0.995599	0.965177	0.953793	0.974266	1	0.939443	0.943461	0.996173	0.976466	0.995599	0.965177	0.953793	0.974266	1	0.597914	0.7042	0.957333	0.899455	0.966517	0.825313	0.245862	0.927868	1
XM_011664759.2	58.9239	43.0196	49.5382	33.3943	48.5313	43.3467	15.2761	53.5855	123.669	0.85846	0.916199	0.925421	0.852045	0.882117	0.836407	0.961708	0.920409	1	0.85846	0.916199	0.925421	0.852045	0.882117	0.836407	0.961708	0.920409	1	0.544908	0.740978	0.819166	0.655573	0.752406	0.633119	0.281075	0.760626	1
XM_030980010.1	50.3203	54.2728	63.1796	41.726	65.9081	55.0789	20.4702	63.8698	119.734	0.945486	0.995421	1	0.976964	0.995421	0.966805	0.995278	0.970096	1	0.945486	0.995421	1	0.976964	0.995421	0.966805	0.995278	0.970096	1	0.717127	0.935899	0.997568	0.829589	0.975819	0.841894	0.571613	0.908284	1
XM_003726837.3	44.6226	37.4057	49.2185	35.7907	53.0557	47.9703	15.9037	56.5102	121.542	0.932094	0.972838	0.94639	0.937098	0.976412	0.944246	0.967834	1	1	0.932094	0.972838	0.94639	0.937098	0.976412	0.944246	0.967834	1	1	0.758399	0.82416	0.925661	0.820586	0.925661	0.845604	0.311651	0.924232	1
NM_001098454.1	55.9419	38.7275	49.3727	36.9795	55.3571	42.7877	15.9129	65.4377	124.76	0.877046	1	1	0.986152	1	0.974402	1	0.980277	1	0.877046	1	1	0.986152	1	0.974402	1	0.980277	1	0.489719	0.530843	0.961813	0.757868	0.966429	0.657574	0.224507	0.900126	1
XM_011682184.2	75.9055	47.7841	55.4842	43.5928	60.6355	49.7815	15.2899	70.0408	123.421	0.907538	0.967914	0.977402	0.906676	0.989995	0.909263	0.995687	0.965327	1	0.907538	0.967914	0.977402	0.906676	0.989995	0.909263	0.995687	0.965327	1	0.711057	0.808694	0.945489	0.821804	0.97171	0.826462	0.222184	0.913403	1
XM_003729691.3	57.679	37.5623	46.4047	39.7384	47.9958	42.4826	13.8201	49.6727	120.719	0.85	0.976083	0.985236	0.953445	0.985138	0.948425	0.897539	0.958169	1	0.85	0.976083	0.985236	0.953445	0.985138	0.948425	0.897539	0.958169	1	0.556201	0.643012	0.893996	0.821457	0.915748	0.683268	0.324902	0.825984	0.989862
XM_783945.5	46.7567	46.5117	44.5683	41.6678	55.4605	49.5169	18.706	45.0977	117.596	0.912142	0.997368	0.984205	0.911484	0.992761	0.891083	0.999671	0.88516	1	0.912142	0.997368	0.984205	0.911484	0.992761	0.891083	0.999671	0.88516	1	0.659098	0.862784	0.834156	0.799276	0.985192	0.786443	0.33794	0.716354	1
XM_030980255.1	44.4389	39.7499	50.0083	44.2047	60.7604	45.6671	15.848	64.8667	119.71	0.931375	0.989224	1	0.987863	0.994782	0.976974	0.98049	0.992287	1	0.931375	0.989224	1	0.987863	0.994782	0.976974	0.98049	0.992287	1	0.590971	0.765653	0.942037	0.94907	0.978335	0.824637	0.338249	0.96892	1
XM_030980261.1	22.8624	26.2999	41.5564	31.6031	43.2048	30.9125	11.6066	47.1945	123.09	0.80799	0.965717	0.969588	0.914985	0.97097	0.913602	0.955626	0.955626	1	0.80799	0.965717	0.969588	0.914985	0.97097	0.913602	0.955626	0.955626	1	0.34089	0.451479	0.851811	0.784766	0.894526	0.563727	0.183439	0.871579	1
XM_030981226.1	61.4093	42.39	53.9587	44.4303	56.0049	50.4667	14.8169	68.3157	121.192	0.883434	0.958339	0.939964	0.935054	0.976013	0.922009	0.97433	0.955674	1	0.883434	0.958339	0.939964	0.935054	0.976013	0.922009	0.97433	0.955674	1	0.54117	0.684107	0.900968	0.819891	0.891009	0.771777	0.31968	0.900126	0.998317
XM_779931.5	52.4839	39.9021	54.7447	46.1004	56.7428	48.6267	15.0817	69.9675	126.482	0.906598	0.979592	0.995141	0.999244	0.992657	0.992225	0.937264	0.997624	1	0.906598	0.979592	0.995141	0.999244	0.992657	0.992225	0.937264	0.997624	1	0.596156	0.670122	0.956052	0.949034	0.954864	0.763416	0.309254	0.954649	1
XM_030980268.1	42.3705	42.4337	50.1703	40.5734	58.7689	39.9377	21.79	64.9412	109.986	0.947302	0.900878	0.927227	0.948557	0.962359	0.947302	0.900878	0.924718	1	0.947302	0.900878	0.927227	0.948557	0.962359	0.947302	0.900878	0.924718	1	0.489335	0.861982	0.900878	0.82936	0.900878	0.834379	0.589711	0.884567	1
XM_030980274.1	21.3247	53.3321	41.3152	30.6952	41.5056	37.8675	15.258	52.1387	98.5339	0.874214	1	0.925314	0.908019	0.934748	0.991352	0.926101	0.980346	1	0.874214	1	0.925314	0.908019	0.934748	0.991352	0.926101	0.980346	1	0.501572	0.925314	0.791667	0.691038	0.802673	0.715409	0.34827	0.812107	1
XM_030980280.1	24.6867	34.7714	54.1302	39.5479	55.7532	40.3557	16.8875	68.3981	122.837	0.96281	1	1	0.951963	1	0.957128	1	0.99845	1	0.96281	1	1	0.951963	1	0.957128	1	0.99845	1	0.360537	0.815083	0.970041	0.946281	0.999483	0.894112	0.232438	0.994318	1
XM_779446.5	72.3816	51.5575	63.3786	50.4877	63.4564	60.1496	17.2609	76.8009	124.527	0.951463	1	1	0.997213	1	0.985137	0.998142	1	1	0.951463	1	1	0.997213	1	0.985137	0.998142	1	1	0.703902	0.902926	0.997678	0.905713	0.997678	0.893172	0.381328	0.980028	1
XM_030980295.1	40.4868	38.0202	51.8994	39.8672	54.39	40.7088	15.0555	61.0344	127.986	0.843419	0.984244	0.993865	0.911461	0.985499	0.895148	0.93628	0.990658	1	0.843419	0.984244	0.993865	0.911461	0.985499	0.895148	0.93628	0.990658	1	0.480061	0.672895	0.971835	0.766035	0.946877	0.707334	0.307027	0.909788	1
XM_011683182.2	23.9294	36.8887	57.2626	33.4142	47.3046	31.2553	19.2828	49.8251	124.035	0.909666	0.999097	1	0.95393	0.999097	0.887082	0.990063	0.943993	1	0.909666	0.999097	1	0.95393	0.999097	0.887082	0.990063	0.943993	1	0.395664	0.887082	0.911472	0.771454	0.916893	0.717254	0.530262	0.826558	1
XM_003723762.3	74.9207	47.9071	58.4473	40.4016	59.3984	45.9809	15.7577	70.194	120.085	0.839552	0.993398	0.999713	0.832951	0.991676	0.852468	0.98938	0.964122	1	0.839552	0.993398	0.999713	0.832951	0.991676	0.852468	0.98938	0.964122	1	0.593571	0.84845	0.951493	0.711825	0.944604	0.594145	0.364524	0.854191	1
XM_030980303.1	29.8125	36.9236	55.5037	41.668	56.5659	46.0646	16.8133	60.0082	122.91	0.986677	1	1	1	0.996669	0.988214	1	0.999744	1	0.986677	1	1	1	0.996669	0.988214	1	0.999744	1	0.673584	0.83628	0.984371	0.984115	0.984627	0.934922	0.32411	0.967205	1
XM_030980308.1	74.1617	52.8875	61.1828	50.7964	57.6689	55.0901	15.4671	69.2953	121.433	0.936842	1	1	0.976842	1	0.922105	0.978947	0.948421	1	0.936842	1	1	0.976842	1	0.922105	0.978947	0.948421	1	0.771579	0.895789	0.993684	0.942105	1	0.866316	0.264211	0.906316	1
XM_030980311.1	60.4188	52.9384	66.3347	53.4087	65.8503	60.315	26.2876	82.8818	124.315	0.993448	0.996426	1	0.996426	1	0.98511	1	0.987493	1	0.993448	0.996426	1	0.996426	1	0.98511	1	0.987493	1	0.868374	0.986897	1	0.951757	1	0.911257	0.66349	0.917213	1
XM_030980322.1	72.5186	55.1745	65.2925	47.3478	61.6215	60.2747	17.5502	73.234	123.345	0.956964	0.99654	0.99481	0.959559	0.991566	0.974697	1	0.990701	1	0.956964	0.99654	0.99481	0.959559	0.991566	0.974697	1	0.990701	1	0.865268	0.931012	0.979239	0.931012	0.981618	0.936202	0.316176	0.961721	1
XM_030980325.1	23.0485	27.6961	51.9065	40.3886	46.308	41.77	16.2204	51.6019	134.625	0.934457	0.980649	0.996879	0.956305	0.988764	0.965668	1	0.927591	1	0.934457	0.980649	0.996879	0.956305	0.988764	0.965668	1	0.927591	1	0.425718	0.674157	0.986267	0.865793	0.91573	0.882647	0.433208	0.863296	1
XM_796653.5	46.4552	37.3918	54.0133	44.0613	49.1172	44.9731	12.5727	60.3978	123.69	0.876042	0.961645	0.978136	0.985177	0.97406	0.985548	0.873078	0.982212	1	0.876042	0.961645	0.978136	0.985177	0.97406	0.985548	0.873078	0.982212	1	0.407449	0.606633	0.947193	0.941634	0.934037	0.742635	0.249583	0.905318	1
XM_003723760.3	61.3546	42.1756	59.7071	45.4879	56.6335	49.4196	13.822	66.0878	120.852	0.937852	0.991504	0.993222	0.987399	0.992649	0.983675	0.958282	0.963437	1	0.937852	0.991504	0.993222	0.987399	0.992649	0.983675	0.958282	0.963437	1	0.531933	0.628449	0.957518	0.940048	0.96611	0.775465	0.275418	0.894033	1
XM_011685669.2	23.5068	34.4573	48.4551	37.0165	49.2899	43.0452	18.9806	56.8617	125.237	1	1	1	0.942469	1	1	1	1	1	1	1	1	0.942469	1	1	1	1	1	0.476987	0.805439	1	0.874477	0.987448	0.949791	0.485356	0.985356	1
XM_030980338.1	40.2921	39.3703	57.0387	40.5248	54.5668	48.3537	14.8325	63.6338	124.623	0.828645	0.986065	1	0.97729	0.999226	0.950452	0.874581	0.977032	1	0.828645	0.986065	1	0.97729	0.999226	0.950452	0.874581	0.977032	1	0.541677	0.712258	0.991484	0.808	0.933161	0.765161	0.330323	0.896	1
XM_001197112.4	24.8441	38.3045	46.4659	30.4455	49.3136	34.3236	16.1084	52.7145	116.435	0.864086	1	0.967051	0.89374	1	0.889621	1	0.969522	1	0.864086	1	0.967051	0.89374	1	0.889621	1	0.969522	1	0.512356	0.817133	0.888797	0.666392	0.869028	0.730643	0.237232	0.928336	1
XM_003724287.3	50.8539	42.9044	50.7545	38.2721	50.8554	48.1336	23.8016	56.6589	128.721	0.877594	0.947903	1	0.956374	0.988988	0.943668	0.995765	0.983905	1	0.877594	0.947903	1	0.956374	0.988988	0.943668	0.995765	0.983905	1	0.674714	0.912749	0.966116	0.897501	0.94748	0.827615	0.635748	0.91529	1
XM_030980346.1	69.1625	50.1063	64.2078	59.0555	62.5361	65.8659	16.9191	74.66	125.85	0.939562	0.987887	0.986856	0.980541	0.985052	0.959278	0.98183	0.984149	1	0.939562	0.987887	0.986856	0.980541	0.985052	0.959278	0.98183	0.984149	1	0.753737	0.852448	0.958376	0.922809	0.968557	0.872552	0.390077	0.953093	1
XM_030980350.1	38.5704	36.1369	49.8491	30.9249	52.1778	37.1554	18.4085	56.7319	121.318	0.778312	0.998717	0.96888	0.83606	0.998717	0.813924	0.959256	0.981713	1	0.778312	0.998717	0.96888	0.83606	0.998717	0.813924	0.959256	0.981713	1	0.517485	0.695541	0.942894	0.66025	0.970164	0.562079	0.452358	0.919795	1
XM_030980352.1	81.1805	54.1876	62.5022	44.9704	61.0907	58.2825	18.9794	71.6659	117.936	0.970183	1	1	0.970183	1	0.96789	1	0.975917	1	0.970183	1	1	0.970183	1	0.96789	1	0.975917	1	0.826835	0.845757	1	0.894495	1	0.840596	0.522936	0.932339	1
XM_003724281.3	58.0311	48.0728	58.5702	48.2739	58.8699	56.3534	18.09	72.09	121.914	0.977807	0.989069	0.991057	0.982445	1	0.990063	1	0.990725	1	0.977807	0.989069	0.991057	0.982445	1	0.990063	1	0.990725	1	0.66479	0.94634	0.982113	0.958596	1	0.965883	0.398145	0.980788	1
XM_001189729.4	34.1533	32.1162	52.3325	37.3544	43.7821	38.8289	15.9063	49.5115	97.8013	0.862434	0.983371	0.999244	0.981859	0.984127	0.998488	0.994709	0.951625	1	0.862434	0.983371	0.999244	0.981859	0.984127	0.998488	0.994709	0.951625	1	0.595616	0.737717	0.972033	0.84127	0.959184	0.781557	0.279667	0.909297	0.971277
XM_030980356.1	25.4973	24.6558	39.1594	27.313	41.0537	29.7433	11.6256	35.747	127.998	0.773725	0.899972	0.960103	0.821032	0.957823	0.846965	0.965802	0.882873	1	0.773725	0.899972	0.960103	0.821032	0.957823	0.846965	0.965802	0.882873	1	0.275292	0.455115	0.791109	0.577942	0.861499	0.514107	0.23169	0.655457	1
XM_777840.5	48.2238	53.9679	59.4591	42.706	60.3084	49.7508	18.9437	64.754	122.744	0.924397	0.981447	0.992115	0.960575	1	0.962894	1	0.986549	1	0.924397	0.981447	0.992115	0.960575	1	0.962894	1	0.986549	1	0.726345	0.975417	0.968924	0.881725	0.993043	0.919759	0.455009	0.935993	1
XM_793993.5	26.1443	26.2676	41.5504	32.2435	45.8274	35.0589	15.9009	46.3441	129.379	0.904167	0.994167	0.993333	0.915833	0.9625	0.964167	0.955833	0.881667	1	0.904167	0.994167	0.993333	0.915833	0.9625	0.964167	0.955833	0.881667	1	0.444167	0.579167	0.9725	0.7175	0.880833	0.655833	0.34	0.781667	1
XM_030980378.1	67.1629	41.7223	56.41	45.3651	53.9882	51.4138	15.0377	65.4909	127.933	0.918127	0.943081	0.975665	0.960198	0.964323	0.941431	0.958136	0.956073	1	0.918127	0.943081	0.975665	0.960198	0.964323	0.941431	0.958136	0.956073	1	0.533306	0.703856	0.895236	0.888431	0.911322	0.798928	0.317797	0.903279	1
XM_030980385.1	33.7083	29.8457	43.1341	33.6352	42.7639	36.7632	10.6118	44.8169	109.796	0.808462	0.879231	0.858846	0.8975	0.930769	0.880192	0.869231	0.864038	1	0.808462	0.879231	0.858846	0.8975	0.930769	0.880192	0.869231	0.864038	1	0.400769	0.501346	0.754808	0.702692	0.834615	0.609038	0.171346	0.729231	1
XM_781351.4	29.8855	23.8946	32.7118	25.5263	34.7345	21.2793	11.0287	29.463	59.6849	0.868678	0.956078	0.992014	0.915262	0.997338	0.865129	0.990683	0.850488	1	0.868678	0.956078	0.992014	0.915262	0.997338	0.865129	0.990683	0.850488	1	0.519965	0.555013	0.664596	0.653949	0.719166	0.524845	0.0754215	0.622893	1
XM_030981240.1	37.6984	44.4565	31.2457	22.7875	29.6156	28.5686	11.668	25.5512	58.3138	0.964014	1	1	0.934256	1	0.97301	0.994464	0.993772	1	0.964014	1	1	0.934256	1	0.97301	0.994464	0.993772	1	0.558478	0.734256	0.677509	0.617301	0.642215	0.579931	0.0567474	0.598616	1
XM_030980414.1	37.0205	26.4521	30.679	21.8082	34.6036	31.1727	10.4134	37.935	65.4997	0.837594	0.929699	0.922556	0.834211	0.980075	0.811654	0.958647	0.924812	1	0.837594	0.929699	0.922556	0.834211	0.980075	0.811654	0.958647	0.924812	1	0.65	0.670301	0.727068	0.505263	0.808271	0.663534	0.074812	0.782331	1
XM_776224.5	32.8485	32.692	32.8867	22.7085	34.0227	24.2315	13.0242	37.3995	61.3392	0.925463	0.901336	0.94916	0.840586	0.943128	0.897027	0.940974	0.902197	1	0.925463	0.901336	0.94916	0.840586	0.943128	0.897027	0.940974	0.902197	1	0.589832	0.665661	0.740198	0.50754	0.830246	0.565704	0.183972	0.77165	1
XM_030980443.1	39.4823	30.2691	55.713	23.189	62.4775	27.1897	15.7194	31.1769	55.4838	0.789094	0.957746	0.978332	0.816179	0.973637	0.888769	0.963886	0.95558	1	0.789094	0.957746	0.978332	0.816179	0.973637	0.888769	0.963886	0.95558	1	0.521488	0.441676	0.595522	0.470206	0.626219	0.570964	0.179487	0.520766	1
XM_030980447.1	77.7224	36.5087	49.5173	36.8999	41.2443	51.0284	10.0291	57.4532	56.2076	1	1	0.99742	0.956874	0.999263	1	0.976041	1	1	1	1	0.99742	0.956874	0.999263	1	0.976041	1	1	0.809067	0.666421	0.680428	0.684114	0.758201	0.791375	0.0512348	0.906745	0.988205
XM_030981253.1	61.3884	36.2291	33.7683	31.5901	37.9364	55.9285	10.885	22.9687	57.5691	0.89613	0.93279	0.99389	0.843856	1	0.910387	0.953157	0.903598	1	0.89613	0.93279	0.99389	0.843856	1	0.910387	0.953157	0.903598	1	0.398506	0.561439	0.635438	0.424304	0.737271	0.601494	0.116768	0.509844	1
XM_030980463.1	54.707	35.9245	41.5588	31.9627	39.3414	40.2482	11.5278	47.4202	61.229	0.976881	0.992154	0.98767	0.985568	0.988791	0.994816	0.989631	0.993555	1	0.976881	0.992154	0.98767	0.985568	0.988791	0.994816	0.989631	0.993555	1	0.759423	0.722993	0.823315	0.728317	0.761244	0.759423	0.0721592	0.839288	1
XM_030980467.1	34.9173	30.5293	33.3699	25.2954	38.9699	29.2556	11.2045	42.3786	59.2499	0.966064	0.980225	0.997314	0.94873	0.991455	0.974121	0.992188	0.980225	1	0.966064	0.980225	0.997314	0.94873	0.991455	0.974121	0.992188	0.980225	1	0.546143	0.617188	0.616699	0.558105	0.786865	0.579834	0.0866699	0.674316	0.994873
XM_011665243.2	37.9147	51.3386	34.5766	23.0625	29.0929	27.6637	24.0091	46.6141	63.8567	0.915845	1	1	0.90927	0.965812	0.784352	1	0.981591	1	0.915845	1	1	0.90927	0.965812	0.784352	1	0.981591	1	0.499014	0.766601	0.697567	0.607495	0.610782	0.578567	0.739645	0.789612	1
XM_030980479.1	34.2863	30.3577	28.9108	21.3655	30.2197	24.6416	11.3733	34.2766	63.75	0.822789	0.994608	0.951474	0.792955	0.997843	0.820992	0.998203	0.923436	1	0.822789	0.994608	0.951474	0.792955	0.997843	0.820992	0.998203	0.923436	1	0.566499	0.667505	0.660676	0.4867	0.675773	0.524802	0.151689	0.700575	1
XM_030980483.1	32.3385	25.8837	27.5555	18.6485	37.3745	25.1999	10.3763	36.166	58.4524	0.882075	0.97372	0.992251	0.94407	0.977426	0.929919	0.992588	0.930593	1	0.882075	0.97372	0.992251	0.94407	0.977426	0.929919	0.992588	0.930593	1	0.523585	0.571765	0.639151	0.392183	0.726078	0.469003	0.0683962	0.73248	1
NM_214612.1	69.7807	35.6527	42.8982	34.5086	38.2289	35.8048	12.2263	40.4679	55.6213	0.982273	0.996364	0.983182	0.999091	0.977273	0.929545	0.93	0.976818	1	0.982273	0.996364	0.983182	0.999091	0.977273	0.929545	0.93	0.976818	1	0.623182	0.691364	0.687727	0.653636	0.779545	0.6	0.19	0.772273	0.991364
XM_030981264.1	26.8511	19.1877	26.2038	19.737	27.1664	24.7246	10.2239	25.6336	48.0967	0.974555	0.97201	1	1	1	1	1	0.994911	1	0.974555	0.97201	1	1	1	1	1	0.994911	1	0.542833	0.409669	0.58609	0.515691	0.69296	0.563189	0.0398643	0.648855	0.903308
XM_030980543.1	52.6867	46.1012	57.1372	43.3243	52.2879	49.7049	16.7383	63.5581	105.283	0.920395	1	0.942763	0.938158	0.975658	0.942763	0.930921	0.984211	1	0.920395	1	0.942763	0.938158	0.975658	0.942763	0.930921	0.984211	1	0.726974	0.861842	0.906579	0.866447	0.955921	0.886842	0.368421	0.927632	1
XM_030980545.1	40.5409	30.3599	46.8624	38.0579	49.5609	61.4702	12.8988	53.0425	127.419	0.863426	0.973026	0.973026	0.819684	0.953827	0.924909	0.852248	0.983961	1	0.863426	0.973026	0.973026	0.819684	0.953827	0.924909	0.852248	0.983961	1	0.349939	0.457351	0.906197	0.696719	0.831106	0.66294	0.121264	0.944107	1
XM_001200225.4	41.377	27.29	41.5573	35.3626	42.6896	33.8653	11.77	37.8915	114.501	0.765744	0.896469	0.936069	0.858302	0.960878	0.87166	0.945134	0.914599	1	0.765744	0.896469	0.936069	0.858302	0.960878	0.87166	0.945134	0.914599	1	0.382156	0.490935	0.76479	0.567748	0.817748	0.571565	0.187023	0.639313	1
XM_030980557.1	79.8325	52.3269	60.4351	43.6517	60.8141	52.4849	15.0312	66.3206	118.374	0.940173	0.990696	0.997674	0.944566	1	0.945729	0.989663	0.949864	1	0.940173	0.990696	0.997674	0.944566	1	0.945729	0.989663	0.949864	1	0.649567	0.799845	0.990826	0.803205	0.997674	0.768962	0.307275	0.881768	0.995477
XM_030980558.1	24.9027	28.7736	36.1453	27.836	41.2827	35.7457	13.0217	39.3506	100.495	0.787973	0.914445	0.890267	0.920025	0.936764	0.924365	0.863608	0.84129	1	0.787973	0.914445	0.890267	0.920025	0.936764	0.924365	0.863608	0.84129	1	0.371978	0.599504	0.742095	0.694358	0.783633	0.750155	0.17483	0.746435	1
XM_030980567.1	82.208	49.2097	59.9641	46.472	56.6279	56.7585	15.9165	67.1483	121.485	0.884063	0.977233	1	0.953765	0.977583	0.969702	0.93958	0.965674	1	0.884063	0.977233	1	0.953765	0.977583	0.969702	0.93958	0.965674	1	0.658319	0.746585	0.949912	0.837478	0.941156	0.832224	0.361121	0.852364	1
XM_011674524.2	26.5808	25.8046	45.6977	36.5679	36.9986	37.0874	15.175	36.0585	115.062	0.926759	0.941176	0.975202	0.989619	0.872549	0.94579	1	0.762976	1	0.926759	0.941176	0.975202	0.989619	0.872549	0.94579	1	0.762976	1	0.455594	0.506344	0.964245	0.822953	0.758362	0.763552	0.269896	0.647059	1
XM_001176098.4	66.29	45.8492	56.5095	43.5384	54.3081	51.0224	15.907	61.8301	118.493	0.894742	0.975803	0.977664	0.940624	0.984365	0.946394	0.978688	0.957562	1	0.894742	0.975803	0.977664	0.940624	0.984365	0.946394	0.978688	0.957562	1	0.609214	0.75598	0.969009	0.824756	0.937645	0.758306	0.343043	0.894276	1
XM_001180621.4	41.051	39.9347	53.0122	34.5581	52.639	40.3098	15.4721	52.7011	125.1	0.828374	0.972242	0.991655	0.86865	0.99746	0.868832	0.959543	0.915094	1	0.828374	0.972242	0.991655	0.86865	0.99746	0.868832	0.959543	0.915094	1	0.479318	0.694666	0.962446	0.769775	0.96172	0.718433	0.374819	0.78828	1
XM_030980570.1	73.3363	48.8021	61.987	46.7432	59.7549	53.8306	16.9729	61.0391	127.711	0.904853	0.999864	1	0.95229	0.996456	0.947383	0.999864	0.950109	1	0.904853	0.999864	1	0.95229	0.996456	0.947383	0.999864	0.950109	1	0.608097	0.760087	0.988004	0.851281	0.982961	0.816794	0.360551	0.845692	1
XM_030980572.1	44.339	34.0585	45.2083	29.1753	46.3067	31.678	12.7457	44.9056	111.684	0.762872	0.899249	0.920957	0.885611	0.919288	0.858614	0.96688	0.822154	1	0.762872	0.899249	0.920957	0.885611	0.919288	0.858614	0.96688	0.822154	1	0.42221	0.602839	0.770665	0.596994	0.838297	0.451433	0.149457	0.715001	1
XM_011681161.2	73.3739	62.6303	74.9071	45.8965	67.6882	58.6127	18.8403	71.2024	108.888	0.879926	1	1	0.901289	0.989687	0.878085	0.990055	0.984899	1	0.879926	1	1	0.901289	0.989687	0.878085	0.990055	0.984899	1	0.779374	0.983794	0.985635	0.815101	0.978637	0.825783	0.41105	0.93407	1
XM_030980579.1	45.603	39.0728	50.6154	48.1732	48.6392	53.1462	15.0117	64.9044	120.083	0.93981	0.992256	0.944034	0.9912	0.912355	0.986272	0.980641	0.982049	1	0.93981	0.992256	0.944034	0.9912	0.912355	0.986272	0.980641	0.982049	1	0.595917	0.820134	0.88138	0.958817	0.851461	0.939458	0.248856	0.94685	1
XM_030980584.1	78.984	49.1249	52.5003	49.1917	53.4859	55.1324	15.644	61.6871	108.735	0.879621	0.939573	0.943839	0.920142	0.977251	0.936256	0.94455	0.903791	1	0.879621	0.939573	0.943839	0.920142	0.977251	0.936256	0.94455	0.903791	1	0.674408	0.759479	0.877251	0.814692	0.816114	0.784123	0.361848	0.787915	1
XM_030980585.1	87.8808	63.7899	68.0966	50.2898	66.4578	59.0913	17.0137	77.1586	127.889	0.925871	0.981174	0.961906	0.933078	0.961906	0.90984	0.956611	0.965289	1	0.925871	0.981174	0.961906	0.933078	0.961906	0.90984	0.956611	0.965289	1	0.801294	0.916605	0.934108	0.869245	0.937932	0.846742	0.415061	0.913811	1
XM_785134.5	47.3775	39.9755	46.2239	46.745	49.4637	48.7134	16.3323	51.3433	117.826	0.888474	0.996798	0.960512	0.919424	0.932764	0.897545	1	0.877801	1	0.888474	0.996798	0.960512	0.919424	0.932764	0.897545	1	0.877801	1	0.586446	0.80683	0.916756	0.852188	0.892209	0.871932	0.322839	0.813767	1
XM_030980614.1	65.632	53.8005	37.4705	40.9429	32.3098	40.5886	12.4622	37.0039	60.4887	1	1	1	0.995506	1	1	1	0.991011	1	1	1	1	0.995506	1	1	1	0.991011	1	0.748315	0.94382	0.777528	0.662921	0.525843	0.72809	0.159551	0.649438	1
XM_011682769.2	40.1339	30.8609	38.9525	32.4544	46.8574	30.5785	15.9266	38.9914	120.089	0.879722	0.960736	0.91998	0.914513	1	0.904573	0.993042	0.913519	1	0.879722	0.960736	0.91998	0.914513	1	0.904573	0.993042	0.913519	1	0.54175	0.50994	0.841451	0.673956	0.909543	0.585984	0.286779	0.762922	1
XM_030980626.1	48.3746	43.6009	51.6506	36.9097	48.4783	45.124	14.3357	48.9862	108.751	0.830609	0.952696	0.970783	0.853043	0.953217	0.827478	0.944	0.880348	1	0.830609	0.952696	0.970783	0.853043	0.953217	0.827478	0.944	0.880348	1	0.656522	0.779652	0.881217	0.74713	0.849739	0.713739	0.290609	0.755478	0.980522
XM_030980637.1	54.7411	35.9447	44.8621	37.2271	46.1026	40.5257	11.2517	47.6534	122.991	0.815924	0.929373	0.938549	0.908147	0.938549	0.933636	0.904162	0.866253	1	0.815924	0.929373	0.938549	0.908147	0.938549	0.933636	0.904162	0.866253	1	0.395032	0.519418	0.825563	0.731115	0.841783	0.569005	0.210214	0.703772	1
XM_784935.5	40.7113	42.1626	45.5554	36.2148	46.3909	40.4641	21.1444	58.0005	119.114	0.918941	0.993579	1	0.939005	1	0.963884	1	0.979133	1	0.918941	0.993579	1	0.939005	1	0.963884	1	0.979133	1	0.605939	0.845104	0.963884	0.746388	0.924559	0.698234	0.581862	0.943018	1
XM_001176229.4	57.1169	48.2522	57.2006	44.5706	57.3839	55.1173	16.663	59.3379	102.666	0.932824	1	1	1	0.989313	1	0.964885	0.981679	1	0.932824	1	1	1	0.989313	1	0.964885	0.981679	1	0.868702	0.932824	0.974046	0.98626	0.987786	0.977099	0.30687	0.972519	1
XM_030981282.1	42.2195	29.9952	47.0137	45.929	47.6287	43.372	11.5322	59.8574	122.125	0.909621	0.990962	1	0.984548	0.979446	0.984985	0.920554	0.981195	1	0.909621	0.990962	1	0.984548	0.979446	0.984985	0.920554	0.981195	1	0.420117	0.438338	0.986152	0.945627	0.967347	0.753353	0.194023	0.937318	1
XM_011675590.2	82.8866	53.1127	60.3641	51.7356	58.6484	63.297	18.2584	65.438	122.156	0.995215	0.99362	1	0.992026	0.980861	0.985646	1	0.939394	1	0.995215	0.99362	1	0.992026	0.980861	0.985646	1	0.939394	1	0.933014	0.992026	1	0.984051	0.897927	0.985646	0.373206	0.901116	1
XM_030980656.1	53.6221	38.1879	51.1153	43.2853	50.9313	47.7413	16.8525	64.5906	108.507	0.932879	0.934825	0.965953	0.956712	0.961576	0.957198	0.960117	0.943093	1	0.932879	0.934825	0.965953	0.956712	0.961576	0.957198	0.960117	0.943093	1	0.672179	0.81177	0.928016	0.940661	0.924611	0.935798	0.38716	0.920233	1
XM_030980661.1	53.6082	44.1584	51.4577	44.6708	53.8561	50.7618	17.4807	61.1239	122.322	0.947707	0.999571	0.982426	0.986284	0.997857	0.93099	1	0.947278	1	0.947707	0.999571	0.982426	0.986284	0.997857	0.93099	1	0.947278	1	0.63952	0.870553	0.957994	0.936134	0.974711	0.884698	0.338191	0.91856	1
XM_783727.4	64.5295	51.4748	63.8901	45.0473	62.7329	56.3607	18.4221	72.4769	126.971	0.926375	1	1	0.925753	0.991612	0.950295	1	0.978875	1	0.926375	1	1	0.925753	0.991612	0.950295	1	0.978875	1	0.780367	0.964896	1	0.851196	0.98571	0.865176	0.434607	0.935694	1
XM_011666767.2	36.6343	33.1577	42.4394	34.48	45.3892	36.7562	12.3799	43.957	133.92	0.77784	0.891998	0.952434	0.935646	0.941242	0.907666	0.887521	0.973699	1	0.77784	0.891998	0.952434	0.935646	0.941242	0.907666	0.887521	0.973699	1	0.48629	0.617236	0.794068	0.768886	0.809737	0.634024	0.249021	0.748741	1
XM_003724601.3	37.9897	41.0252	49.8885	33.3472	49.3559	34.0709	19.3454	49.1483	124.863	0.819348	0.986234	0.957194	0.899679	0.975486	0.871016	0.99868	0.921365	1	0.819348	0.986234	0.957194	0.899679	0.975486	0.871016	0.99868	0.921365	1	0.412408	0.818593	0.933811	0.704318	0.935885	0.672072	0.444843	0.791627	1
XM_030980677.1	32.9716	33.5383	47.2405	41.3895	52.9401	50.7252	19.9857	59.4533	117.553	0.968454	1	1	0.991438	1	0.991438	0.995944	0.995043	1	0.968454	1	1	0.991438	1	0.991438	0.995944	0.995043	1	0.564218	0.770617	0.980622	0.933754	1	0.869311	0.394322	0.956737	1
XM_780453.5	42.5032	29.4537	43.8621	32.329	44.9927	38.0026	11.2532	48.8743	118.177	0.825876	0.959857	0.982613	0.905139	0.989005	0.8719	0.893122	0.94605	1	0.825876	0.959857	0.982613	0.905139	0.989005	0.8719	0.893122	0.94605	1	0.394528	0.447712	0.877525	0.660189	0.907696	0.606239	0.237791	0.812069	1
XM_011666741.2	72.0921	31.1989	86.2824	27.256	35.2481	39.1398	23.4328	41.2513	123.944	0.897014	0.894418	1	0.87235	0.864561	0.900909	0.913025	0.813933	1	0.897014	0.894418	1	0.87235	0.864561	0.900909	0.913025	0.813933	1	0.61878	0.534833	0.906534	0.514063	0.70965	0.562094	0.481177	0.529208	1
XM_774819.5	46.939	37.4264	59.3136	44.2097	44.4301	46.0771	15.9593	53.5594	119.027	0.857733	1	1	0.996329	0.968334	0.967416	0.978889	0.918311	1	0.857733	1	1	0.996329	0.968334	0.967416	0.978889	0.918311	1	0.716384	0.83341	1	0.869665	0.909592	0.808169	0.283157	0.824231	1
XM_030980701.1	34.3904	42.5658	52.2268	37.7785	52.4311	39.4236	18.4837	52.6556	120.749	0.764415	0.978583	1	0.848435	0.992586	0.839374	0.990939	0.965404	1	0.764415	0.978583	1	0.848435	0.992586	0.839374	0.990939	0.965404	1	0.406919	0.819605	0.953048	0.633443	0.919275	0.645799	0.376442	0.828666	1
XM_011684281.2	37.6986	35.141	40.9105	38.81	41.1465	42.5343	20.2182	50.5294	119.178	0.908017	0.990717	0.951055	0.911392	0.96962	0.990717	1	0.979747	1	0.908017	0.990717	0.951055	0.911392	0.96962	0.990717	1	0.979747	1	0.63038	0.812658	0.886076	0.848101	0.843038	0.831224	0.593249	0.837975	1
XM_030980726.1	92.4753	39.1118	46.2255	38.6879	49.0288	42.0393	12.6826	53.6784	120.457	0.868692	0.948454	0.950624	0.940043	0.962832	0.879273	0.786218	0.902333	1	0.868692	0.948454	0.950624	0.940043	0.962832	0.879273	0.786218	0.902333	1	0.628323	0.680955	0.86815	0.816332	0.917526	0.691807	0.277808	0.831525	1
XM_011672579.2	34.9449	28.6482	40.1229	32.7951	46.6277	32.3653	12.3462	38.5053	121.132	0.809739	0.987827	0.974752	0.895852	0.988729	0.890442	0.909829	0.769612	1	0.809739	0.987827	0.974752	0.895852	0.988729	0.890442	0.909829	0.769612	1	0.334536	0.467989	0.834536	0.688909	0.961226	0.488278	0.220469	0.624887	1
XM_030980728.1	88.662	57.2232	66.7746	55.7117	63.7259	68.897	16.6005	77.676	120.68	0.985101	0.998888	0.996442	0.986658	0.996664	0.983545	1	0.994885	1	0.985101	0.998888	0.996442	0.986658	0.996664	0.983545	1	0.994885	1	0.90994	0.960863	0.975317	0.942184	0.99533	0.933289	0.285524	0.981099	1
XM_784135.5	24.809	37.3315	51.3176	43.4408	39.1206	35.146	14.159	48.3141	108.789	0.784864	0.984694	1	0.931973	0.798469	0.907313	0.880952	0.805272	1	0.784864	0.984694	1	0.931973	0.798469	0.907313	0.880952	0.805272	1	0.613946	0.751701	0.977891	0.793367	0.704932	0.687925	0.352041	0.735544	1
XM_030981288.1	79.2275	57.4931	63.9322	53.8572	63.1058	64.259	17.7925	80.5245	115.644	0.990487	1	0.989219	1	0.997463	0.993024	0.9948	1	1	0.990487	1	0.989219	1	0.997463	0.993024	0.9948	1	1	0.902461	0.966514	0.969559	0.9707	0.982496	0.977423	0.366692	0.989599	1
XM_786133.5	29.8599	32.4033	50.9834	39.2722	48.3378	38.8731	14.6615	53.74	122.421	0.861975	0.95914	0.993353	0.95914	0.991789	0.950929	0.942131	0.981427	1	0.861975	0.95914	0.993353	0.95914	0.991789	0.950929	0.942131	0.981427	1	0.471359	0.653763	0.97263	0.887977	0.932551	0.728641	0.250831	0.922776	1
XM_030980740.1	48.602	34.9669	48.9008	42.7035	51.7983	40.664	13.2497	57.7591	126.61	0.87617	0.990101	1	0.962203	1	0.942945	0.975882	0.951224	1	0.87617	0.990101	1	0.962203	1	0.942945	0.975882	0.951224	1	0.433045	0.517459	0.962383	0.88103	0.985061	0.697984	0.210583	0.894168	1
XM_030980752.1	51.1338	38.9612	53.517	42.0889	54.4617	51.3187	16.0813	64.3854	114.125	0.924103	0.933303	0.978841	0.950782	0.942502	0.950782	0.933303	0.931463	1	0.924103	0.933303	0.978841	0.950782	0.942502	0.950782	0.933303	0.931463	1	0.73873	0.829807	0.960442	0.899724	0.934223	0.897884	0.231831	0.876265	1
XM_787745.5	38.7146	31.867	42.6684	41.2927	47.9484	42.9473	16.1697	50.6296	118.007	0.986999	1	1	0.990249	1	0.992416	1	0.960997	1	0.986999	1	1	0.990249	1	0.992416	1	0.960997	1	0.583965	0.720477	0.941495	0.938245	0.990249	0.825569	0.341278	0.960997	1
XM_030981295.1	65.1444	45.0605	57.2874	54.5558	65.5936	56.1737	18.5843	61.2165	125.392	0.976368	1	0.971393	0.971393	1	0.962687	1	1	1	0.976368	1	0.971393	0.971393	1	0.962687	1	1	1	0.75995	0.921642	0.971393	0.962687	1	0.962687	0.375622	0.931592	1
XM_030980763.1	87.8389	50.37	57.2161	48.7317	57.1077	58.2065	15.1997	77.072	116.066	0.825087	0.968773	0.9597	0.937652	0.958012	0.928684	0.96698	0.951788	1	0.825087	0.968773	0.9597	0.937652	0.958012	0.928684	0.96698	0.951788	1	0.647853	0.742694	0.911594	0.838485	0.881	0.747653	0.21574	0.87351	1
XM_030980766.1	46.7622	40.3369	50.7701	39.9938	52.1331	51.1925	16.6395	51.2453	112.057	0.864835	0.908652	0.934274	0.826216	0.982176	0.895284	0.965095	0.935759	1	0.864835	0.908652	0.934274	0.826216	0.982176	0.895284	0.965095	0.935759	1	0.558856	0.757148	0.886743	0.766803	0.890457	0.738582	0.333086	0.834385	1
NM_001146195.2	42.3419	30.342	35.5557	23.1267	34.0837	34.7081	12.1917	40.7614	67.5673	0.872694	0.979336	0.961624	0.93321	0.997786	0.884871	0.987823	0.91476	1	0.872694	0.979336	0.961624	0.93321	0.997786	0.884871	0.987823	0.91476	1	0.609225	0.688561	0.754613	0.529151	0.794096	0.660517	0.129151	0.735424	1
XM_788245.5	55.6977	48.4153	53.0147	45.591	54.2111	50.8862	17.5996	70.0931	95.7806	0.954472	1	1	0.978862	0.978049	0.985366	0.95935	1	1	0.954472	1	1	0.978862	0.978049	0.985366	0.95935	1	1	0.785366	0.823577	0.971545	0.952846	0.917886	0.865041	0.447967	0.965041	1
XM_030980803.1	68.2919	46.5704	56.7935	40.6864	49.9881	48.504	17.8931	54.9104	113.995	0.815686	0.993226	0.995009	0.858467	0.957932	0.780392	0.988235	0.800713	1	0.815686	0.993226	0.995009	0.858467	0.957932	0.780392	0.988235	0.800713	1	0.668806	0.816399	0.959715	0.727986	0.80713	0.702674	0.373619	0.662389	0.980392
XM_778795.5	53.6243	39.9418	53.5842	39.0415	50.595	40.2336	14.4958	53.8003	121.608	0.890747	0.998847	1	0.93269	1	0.920438	1	0.957481	1	0.890747	0.998847	1	0.93269	1	0.920438	1	0.957481	1	0.528971	0.606659	0.973768	0.825598	0.979389	0.674978	0.236523	0.851542	1
XM_030981299.1	30.4161	78.6286	70.3395	33.1283	33.2267	20.2444	11.7259	60.0403	124.767	0.947997	0.936061	0.980392	0.968457	0.966752	0.922421	0.929241	0.987212	1	0.947997	0.936061	0.980392	0.968457	0.966752	0.922421	0.929241	0.987212	1	0.624041	0.669224	0.778346	0.517477	0.621483	0.491049	0.172208	0.778346	1
XM_030980808.1	61.0207	51.76	57.9436	44.3827	54.5889	55.0252	17.7835	65.7482	117.845	0.873536	0.987119	0.99356	0.892272	1	0.848361	0.997658	0.962529	1	0.873536	0.987119	0.99356	0.892272	1	0.848361	0.997658	0.962529	1	0.790984	0.968384	0.949063	0.825527	0.967213	0.810304	0.345433	0.912763	1
XM_030980811.1	34.8119	33.1867	47.3577	34.5884	46.9925	38.1196	14.5153	42.8474	121.874	0.771865	0.944334	0.978205	0.886782	0.973865	0.835362	0.968865	0.863949	1	0.771865	0.944334	0.978205	0.886782	0.973865	0.835362	0.968865	0.863949	1	0.353524	0.637324	0.887914	0.646759	0.908199	0.615624	0.250212	0.711199	1
XM_778872.5	65.7929	55.8882	64.1302	48.0639	57.2071	55.9469	18.8791	76.191	120.236	1	1	1	1	0.988196	1	0.986509	0.960371	1	1	1	1	1	0.988196	1	0.986509	0.960371	1	0.687184	0.867622	0.99747	0.954469	0.948567	0.873524	0.448567	0.928331	1
XM_030981302.1	71.3273	60.6718	67.6673	52.1832	63.7677	65.8539	17.4115	79.6106	123.291	0.9338	0.988861	0.999363	0.925207	1	0.939529	0.999363	0.967855	1	0.9338	0.988861	0.999363	0.925207	1	0.939529	0.999363	0.967855	1	0.810312	0.978358	0.996499	0.898154	0.994589	0.893698	0.301082	0.956397	1
XM_030980824.1	41.9702	47.1995	58.7523	26.2214	51.474	35.2143	20.5492	55.7354	122.09	0.938522	1	0.998038	0.89601	1	0.906475	1	0.984957	1	0.938522	1	0.998038	0.89601	1	0.906475	1	0.984957	1	0.624591	0.942446	0.998038	0.655984	1	0.637672	0.438195	0.848921	1
XM_030980826.1	28.3989	21.918	42.2362	32.4952	43.9911	27.5186	10.6483	43.5266	117.755	0.851	0.953988	0.999355	0.947108	0.99527	0.936573	0.884971	0.944098	1	0.851	0.953988	0.999355	0.947108	0.99527	0.936573	0.884971	0.944098	1	0.288755	0.341432	0.924532	0.801548	0.937433	0.479682	0.143195	0.817244	1
XM_030981303.1	72.8286	43.7675	52.4973	42.6752	59.6154	52.8211	18.898	65.9445	111.711	1	0.997165	1	0.9837	1	0.9837	0.9837	1	1	1	0.997165	1	0.9837	1	0.9837	0.9837	1	1	0.900071	0.820695	0.939759	0.920624	0.980865	0.910702	0.499646	1	1
XM_030980829.1	41.1766	35.8146	49.2327	38.084	49.2579	41.1005	15.2989	46.4067	116.257	0.842013	0.954923	0.982057	0.909555	0.985704	0.868417	0.982203	0.935813	1	0.842013	0.954923	0.982057	0.909555	0.985704	0.868417	0.982203	0.935813	1	0.56105	0.73946	0.928373	0.778993	0.955653	0.693363	0.260102	0.782057	1
XM_030981308.1	39.9027	56.2422	55.0883	35.9731	59.655	38.1695	19.1957	46.1141	121.278	0.85048	0.990139	0.998134	0.782249	0.995469	0.788913	0.991205	0.970949	1	0.85048	0.990139	0.998134	0.782249	0.995469	0.788913	0.991205	0.970949	1	0.602079	0.911247	0.972281	0.682036	0.972281	0.662846	0.508262	0.796642	1
XM_030980837.1	46.4185	44.6983	49.6737	37.289	54.7617	48.7679	15.875	42.979	125.339	0.766125	0.922042	0.917555	0.88166	0.970836	0.909703	0.900729	0.846326	1	0.766125	0.922042	0.917555	0.88166	0.970836	0.909703	0.900729	0.846326	1	0.578239	0.824453	0.839596	0.73023	0.855861	0.739764	0.397084	0.716769	1
XM_030980843.1	49.6899	34.8812	45.2545	33.7928	46.9474	36.1733	13.8085	39.4627	116.084	0.79316	0.915122	0.942522	0.810878	0.952204	0.790482	0.928719	0.804697	1	0.79316	0.915122	0.942522	0.810878	0.952204	0.790482	0.928719	0.804697	1	0.469716	0.536053	0.884425	0.647713	0.827565	0.484343	0.156572	0.643181	0.999588
XM_776791.5	68.3445	54.8835	48.1355	39.1986	55.3241	48.8612	12.5475	57.6517	103.607	0.789443	0.985337	0.94956	0.913783	0.943109	0.929032	0.895015	0.963636	1	0.789443	0.985337	0.94956	0.913783	0.943109	0.929032	0.895015	0.963636	1	0.721408	0.844575	0.886804	0.774194	0.915543	0.735484	0.164223	0.893842	1
XM_030980848.1	36.7151	34.6711	44.182	36.9556	40.8391	38.7039	14.2365	41.39	113.454	0.868349	0.986357	1	0.910641	0.939291	0.876535	0.980559	0.947476	1	0.868349	0.986357	1	0.910641	0.939291	0.876535	0.980559	0.947476	1	0.520805	0.736698	0.995225	0.824011	0.865621	0.708049	0.134038	0.801842	1
XM_011670339.2	41.06	49.78	46.56	21.53	82.55	20.58	14	36.23	139.47	0.873118	0.886738	0.982079	0.911828	0.892473	0.880287	0.883154	0.898208	1	0.873118	0.886738	0.982079	0.911828	0.892473	0.880287	0.883154	0.898208	1	0.661649	0.658781	0.54552	0.42509	0.857348	0.485305	0.0924731	0.648746	1
XM_030980852.1	67.2857	49.667	58.8855	38.6119	57.1723	46.4855	16.8488	53.9576	119.321	0.879598	0.934612	0.969821	0.875825	0.96259	0.847847	0.960075	0.943414	1	0.879598	0.934612	0.969821	0.875825	0.96259	0.847847	0.960075	0.943414	1	0.712355	0.797862	0.876768	0.763596	0.840616	0.737818	0.423137	0.826155	1
XM_011670136.2	88.5334	60.6608	57.3244	50.7497	63.4348	57.8682	12.3198	66.9957	114.788	0.907506	0.984654	0.990709	0.962313	0.996764	0.948324	0.911473	0.963462	1	0.907506	0.984654	0.990709	0.962313	0.996764	0.948324	0.911473	0.963462	1	0.647771	0.716046	0.957511	0.887567	0.984967	0.76699	0.14417	0.864078	1
XM_003730296.3	58.38	40.07	41.29	39.05	51.71	44.71	14.31	46.6	128.72	0.890108	0.974065	0.955611	0.932003	0.983541	0.883126	0.947631	0.925686	1	0.890108	0.974065	0.955611	0.932003	0.983541	0.883126	0.947631	0.925686	1	0.601829	0.720698	0.818121	0.752951	0.886949	0.669493	0.2399	0.709227	1
XM_030981314.1	58.7541	40.1249	48.0072	41.5829	53.1425	46.2596	17.1638	48.1719	115.711	0.937121	0.996844	1	0.941491	1	0.959699	1	0.962855	1	0.937121	0.996844	1	0.941491	1	0.959699	1	0.962855	1	0.725904	0.814275	0.957271	0.883224	0.987861	0.829813	0.349599	0.904346	1
XM_030980868.1	53.4391	34.2449	22.0267	27.382	29.1056	36.1901	11.4038	31.6999	63.7956	0.871045	0.901356	0.936719	0.82744	0.945493	0.868652	0.933262	0.950811	1	0.871045	0.901356	0.936719	0.82744	0.945493	0.868652	0.933262	0.950811	1	0.66126	0.615262	0.477267	0.578038	0.59213	0.690242	0.128423	0.654347	1
XM_030980872.1	43.6928	34.6142	37.6223	37.2555	32.593	37.8891	10.1114	44.9812	64.3089	0.85	0.982	0.993	0.9635	0.9755	0.914	0.9975	0.995	1	0.85	0.982	0.993	0.9635	0.9755	0.914	0.9975	0.995	1	0.5105	0.6125	0.5965	0.694	0.602	0.658	0.052	0.7285	1
XM_030980182.1	67.4309	66.5627	31.1626	31.5802	35.6782	42.5015	19.2944	31.9944	57.4866	0.906028	1	0.964539	0.783688	1	0.946809	1	0.95922	1	0.906028	1	0.964539	0.783688	1	0.946809	1	0.95922	1	0.565603	0.666667	0.592199	0.524823	0.613475	0.593972	0.466312	0.51773	1
XM_011683238.2	46.7037	30.6227	32.9944	24.8422	29.4697	23.7546	11.9903	29.2859	63.8154	0.831442	0.960022	0.940573	0.78336	0.967045	0.828201	0.951378	0.894652	1	0.831442	0.960022	0.940573	0.78336	0.967045	0.828201	0.951378	0.894652	1	0.513236	0.579146	0.743922	0.438682	0.657482	0.467315	0.122096	0.601297	1
XM_030980190.1	58.5906	32.9503	34.3635	26.4863	46.0202	36.2471	10.4316	41.5825	65.9925	0.9446	0.924454	0.956911	0.951875	0.980974	0.913822	0.977616	0.93117	1	0.9446	0.924454	0.956911	0.951875	0.980974	0.913822	0.977616	0.93117	1	0.614438	0.616116	0.658086	0.577504	0.800224	0.570229	0.137101	0.62563	1
XM_030980891.1	56.0635	30.2994	40.211	28.1554	33.0219	35.7863	10.8551	49.0209	58.5463	0.962387	0.976686	0.965807	0.942182	0.973889	0.97078	0.958968	0.975754	1	0.962387	0.976686	0.965807	0.942182	0.973889	0.97078	0.958968	0.975754	1	0.610196	0.56792	0.753497	0.566055	0.662418	0.686043	0.0798881	0.835872	0.974821
XM_030980895.1	44.6326	34.019	38.4943	28.486	39.1152	31.1743	12.4285	41.3985	58.7872	0.937319	0.972999	0.987464	0.969142	0.992285	0.978785	0.979749	1	1	0.937319	0.972999	0.987464	0.969142	0.992285	0.978785	0.979749	1	1	0.799421	0.90839	0.874638	0.648023	0.847637	0.713597	0.118611	0.884282	1
XM_030980899.1	49.9157	30.435	27.0841	29.3018	37.868	35.7541	11.8486	33.7723	59.0668	0.894658	0.992012	0.980529	0.947579	0.996006	0.89366	0.959061	0.871692	1	0.894658	0.992012	0.980529	0.947579	0.996006	0.89366	0.959061	0.871692	1	0.661008	0.644034	0.717923	0.563655	0.870694	0.712431	0.149775	0.674988	1
XM_030980901.1	44.4736	35.7183	35.2925	25.023	34.926	30.9014	10.8756	34.0734	62.1706	0.865081	0.986315	0.954904	0.893277	0.950955	0.862693	0.953251	0.930198	1	0.865081	0.986315	0.954904	0.893277	0.950955	0.862693	0.953251	0.930198	1	0.628857	0.709313	0.718038	0.531962	0.690393	0.5991	0.126837	0.61802	0.994949
XM_030980195.1	60.5862	35.5882	33.5018	30.6599	39.5736	38.3594	10.7132	40.7019	57.2651	0.976956	0.935735	1	0.966569	0.966245	0.907822	0.99643	0.943849	1	0.976956	0.935735	1	0.966569	0.966245	0.907822	0.99643	0.943849	1	0.753002	0.743914	0.775073	0.676404	0.711457	0.69458	0.0730282	0.721194	0.984745
XM_030981337.1	44.9464	33.3413	31.3193	24.3658	35.2843	33.3409	10.9625	40.5988	59.9132	0.949636	1	1	0.961165	0.985437	0.95267	0.978155	0.909587	1	0.949636	1	1	0.961165	0.985437	0.95267	0.978155	0.909587	1	0.669296	0.798544	0.679612	0.642597	0.738471	0.712379	0.0716019	0.805825	0.999393
XM_011666415.2	76.0728	82.3735	50.0254	28.1209	34.2602	44.392	11.922	43.9123	57.8148	0.995437	0.996198	1	0.99924	1	0.88289	0.972624	0.996958	1	0.995437	0.996198	1	0.99924	1	0.88289	0.972624	0.996958	1	0.871483	0.925475	0.893536	0.661597	0.713308	0.701901	0.146768	0.853992	1
XM_777357.5	20.4309	30.836	24.4818	16.6102	24.7939	18.4832	11.4894	27.4801	61.0277	0.858652	0.999188	1	0.850528	1	0.839968	0.94801	0.971568	1	0.858652	0.999188	1	0.850528	1	0.839968	0.94801	0.971568	1	0.389927	0.559708	0.590577	0.348497	0.561332	0.343623	0.0926076	0.632819	1
XM_030980931.1	60.7424	38.758	42.4794	42.0574	46.0415	46.8868	16.9337	48.0214	63.9807	0.956568	0.98754	0.987184	0.949804	0.992524	0.966892	0.981844	0.980776	1	0.956568	0.98754	0.987184	0.949804	0.992524	0.966892	0.981844	0.980776	1	0.701673	0.58099	0.591314	0.571022	0.780705	0.597366	0.141331	0.797081	1
XM_011673968.2	92.6712	65.1971	64.5027	50.384	68.6863	66.8391	19.4317	76.4004	122.771	0.988407	1	1	0.99272	1	0.983554	1	0.999461	1	0.988407	1	1	0.99272	1	0.983554	1	0.999461	1	0.94392	0.994338	1	0.967646	1	0.939337	0.464546	0.994877	1
XM_030980942.1	81.6606	51.5151	56.5757	51.4736	60.7115	61.0282	18.5257	76.5475	115.7	0.975541	1	1	0.983195	0.995175	0.977205	1	0.996173	1	0.975541	1	1	0.983195	0.995175	0.977205	1	0.996173	1	0.859401	0.937937	0.998336	0.952745	0.99218	0.953245	0.438436	0.993844	1
XM_030980947.1	54.7275	47.3054	53.6117	41.0508	52.481	44.7759	20.8211	57.2395	103.925	0.891353	0.981707	0.985033	0.867517	0.98337	0.878603	0.995011	0.982262	1	0.891353	0.981707	0.985033	0.867517	0.98337	0.878603	0.995011	0.982262	1	0.700111	0.824279	0.965078	0.799335	0.926829	0.739468	0.458426	0.953991	0.978936
XM_030980952.1	41.5067	32.3582	41.1011	32.4532	45.5623	51.4464	15.2963	44.5358	123.099	0.787085	0.964362	0.953396	0.850442	0.987511	0.83308	0.934511	0.950959	1	0.787085	0.964362	0.953396	0.850442	0.987511	0.83308	0.934511	0.950959	1	0.452635	0.673165	0.85166	0.620469	0.922023	0.578434	0.326531	0.744136	1
XM_030980953.1	66.9061	61.4848	74.2521	44.0667	85.2206	49.4538	23.1922	65.9611	112.677	0.828874	1	1	0.932172	0.996266	0.85532	0.998755	0.919726	1	0.828874	1	1	0.932172	0.996266	0.85532	0.998755	0.919726	1	0.635968	0.810205	0.9944	0.722775	0.894524	0.669882	0.418171	0.84163	1
XM_030980957.1	84.245	65.4794	64.2214	51.5974	62.0233	70.6972	16.1077	74.5946	118.519	0.923193	0.980647	0.99244	0.959178	0.957363	0.973692	0.9873	0.95827	1	0.923193	0.980647	0.99244	0.959178	0.957363	0.973692	0.9873	0.95827	1	0.911098	0.943151	0.949199	0.909283	0.923798	0.933172	0.247959	0.943151	1
XM_030980960.1	37.9687	43.9864	50.5672	38.3544	47.3157	45.7977	15.9838	52.5836	120.407	0.929705	1	0.97449	0.845238	0.828231	0.881519	1	0.984694	1	0.929705	1	0.97449	0.845238	0.828231	0.881519	1	0.984694	1	0.467687	0.914399	0.953515	0.705215	0.814059	0.779478	0.252268	0.8322	1
XM_030980964.1	79.0369	55.9729	61.1555	44.7354	62.7969	61.9979	18.4714	72.022	121.219	0.975105	0.991271	0.99612	0.963789	0.993857	0.973489	1	0.965729	1	0.975105	0.991271	0.99612	0.963789	0.993857	0.973489	1	0.965729	1	0.772066	0.936631	0.980601	0.865826	0.959586	0.89848	0.406078	0.944067	1
XM_011679548.2	64.89	44.98	48.73	37.12	54.95	46.54	15.48	59.41	127.04	0.809185	0.988883	0.997995	0.821032	1	0.8768	0.998907	0.938035	1	0.809185	0.988883	0.997995	0.821032	1	0.8768	0.998907	0.938035	1	0.56807	0.734828	0.93676	0.626207	0.930563	0.652087	0.322763	0.802078	1
XM_011679547.2	92.1502	50.405	57.4747	46.6872	61.5922	60.7497	15.1925	67.8553	119.768	0.839839	0.988272	0.995449	0.929459	0.968843	0.915456	0.916331	0.851917	1	0.839839	0.988272	0.995449	0.929459	0.968843	0.915456	0.916331	0.851917	1	0.71031	0.740067	0.925958	0.771749	0.924383	0.759321	0.308769	0.772274	1
XM_030980973.1	31.9884	33.0555	50.5615	37.8885	47.0655	46.1674	15.1308	56.8113	121.634	0.901796	0.996407	1	0.899401	0.901796	0.899401	0.992814	1	1	0.901796	0.996407	1	0.899401	0.901796	0.899401	0.992814	1	1	0.759281	0.807186	0.920958	0.85509	0.899401	0.899401	0.19521	0.901796	1
XM_030980990.1	90.8268	58.475	69.2392	51.7951	69.484	59.9005	16.3416	88.5043	125.705	0.951467	1	1	0.977498	1	0.962938	0.964703	1	1	0.951467	1	1	0.977498	1	0.962938	0.964703	1	1	0.641738	0.778072	0.996912	0.847783	0.990955	0.780719	0.298478	0.991838	1
XM_030981007.1	69.1717	51.5442	57.2299	48.6358	61.3582	58.3466	17.6146	77.9281	119.328	0.982619	1	1	0.998194	1	0.995937	0.99842	0.998871	1	0.982619	1	1	0.998194	1	0.995937	0.99842	0.998871	1	0.779233	0.906546	0.994808	0.972009	0.987133	0.926185	0.379458	0.980587	1
XM_003723912.3	49.02	39.1	51.16	56.65	52.66	43.59	14.2	61.31	125.86	0.85593	0.959808	0.975375	0.930795	0.976649	0.914379	0.982734	0.957968	1	0.85593	0.959808	0.975375	0.930795	0.976649	0.914379	0.982734	0.957968	1	0.458958	0.656524	0.895273	0.792952	0.930795	0.688084	0.254741	0.905604	1
XM_001177227.3	37.3024	37.8762	52.8934	45.9514	56.8851	46.8238	16.704	56.5164	127.353	0.919236	1	1	0.939581	1	0.926634	0.963625	0.966091	1	0.919236	1	1	0.939581	1	0.926634	0.963625	0.966091	1	0.609125	0.823058	0.980888	0.897657	0.969174	0.82799	0.365598	0.924784	1
XM_030981013.1	57.2284	40.4988	49.5455	42.3778	55.0763	47.3378	17.9648	58.615	124.716	0.923972	1	0.979265	0.972717	1	0.953438	0.998909	1	1	0.923972	1	0.979265	0.972717	1	0.953438	0.998909	1	1	0.779556	0.861404	0.918152	0.903965	0.995271	0.835213	0.423063	0.974536	1
XM_030981014.1	33.3458	23.2472	26.2278	27.6428	31.284	27.2819	11.3472	33.7701	57.5278	0.973475	0.959151	0.988329	0.977719	1	0.906631	1	0.918833	1	0.973475	0.959151	0.988329	0.977719	1	0.906631	1	0.918833	1	0.5687	0.55756	0.627586	0.564987	0.697613	0.574005	0.102918	0.74695	0.977719
XM_030981018.1	37.8897	28.6124	31.3276	26.2459	31.8797	31.9267	10.2086	37.588	57.9248	0.966767	0.959862	0.993958	0.990937	0.974968	0.992231	0.949935	0.984031	1	0.966767	0.959862	0.993958	0.990937	0.974968	0.992231	0.949935	0.984031	1	0.638757	0.542512	0.689253	0.713423	0.611998	0.741044	0.111351	0.862322	0.992663
XM_030981026.1	83.6235	58.8486	58.8731	52.002	64.3739	64.2985	19.0647	79.1063	119.847	0.942626	0.999635	1	0.980098	0.999271	0.974411	0.99147	0.992491	1	0.942626	0.999635	1	0.980098	0.999271	0.974411	0.99147	0.992491	1	0.765546	0.84501	0.960268	0.946344	0.983451	0.884231	0.344755	0.986367	0.991252
XM_001199979.4	52.4216	45.8102	49.9576	39.3233	51.8219	40.7241	18.0979	58.1708	110.984	0.916561	1	1	0.873885	1	0.880892	0.968153	0.920382	1	0.916561	1	1	0.873885	1	0.880892	0.968153	0.920382	1	0.727389	0.916561	0.954777	0.803822	0.948408	0.775796	0.404459	0.784076	1
XM_030981043.1	84.3424	58.4714	65.7448	50.9622	64.3785	64.2625	19.318	77.3695	120.133	0.921442	0.990512	0.991651	0.936622	0.967742	0.973814	0.990512	0.981784	1	0.921442	0.990512	0.991651	0.936622	0.967742	0.973814	0.990512	0.981784	1	0.790133	0.934725	0.978368	0.889184	0.9537	0.881214	0.510816	0.96888	1
XM_030981047.1	65.5538	50.0979	54.3495	45.7201	58.5335	53.8306	18.2172	71.7311	115.257	0.947929	1	1	0.962752	1	0.963132	1	1	1	0.947929	1	1	0.962752	1	0.963132	1	1	1	0.792094	0.934626	0.979095	0.958191	0.986317	0.933105	0.377423	0.986317	1
XM_011676361.2	57.1432	38.0649	46.5991	38.5804	46.3926	41.9421	13.2133	62.382	124.911	0.862105	0.953803	0.96735	0.905175	0.961445	0.884682	0.992706	0.984717	1	0.862105	0.953803	0.96735	0.905175	0.961445	0.884682	0.992706	0.984717	1	0.477944	0.648489	0.940257	0.826676	0.901007	0.704411	0.225425	0.936784	1
XM_030981055.1	46.6795	37.7508	50.699	56.0796	49.7727	59.7911	18.3108	57.3418	123.958	0.778374	0.945424	0.957183	0.839213	0.936733	0.830905	0.980445	0.960506	1	0.778374	0.945424	0.957183	0.839213	0.936733	0.830905	0.980445	0.960506	1	0.366692	0.6466	0.864264	0.570041	0.860557	0.554192	0.260736	0.852249	0.999489
XM_030981060.1	22.5363	24.0943	41.3027	36.453	45.0802	57.9137	13.5154	61.7778	129.795	0.759403	0.840199	0.87602	0.929353	0.971144	0.952637	0.946269	0.984677	1	0.759403	0.840199	0.87602	0.929353	0.971144	0.952637	0.946269	0.984677	1	0.342886	0.540697	0.775522	0.838408	0.899104	0.761393	0.209552	0.872239	1
XM_030981063.1	46.2929	47.8737	54.1872	45.7921	49.8861	47.4514	21.4793	56.0285	125.752	0.983926	0.966878	0.962007	0.981978	0.953726	0.984413	1	0.90794	1	0.983926	0.966878	0.962007	0.981978	0.953726	0.984413	1	0.90794	1	0.735509	0.811008	0.924988	0.973697	0.925475	0.868485	0.559669	0.889917	1
XM_030981066.1	82.198	53.2365	56.8651	47.0292	60.3417	59.4297	16.3278	71.5129	121	0.876892	0.994282	0.982397	0.890907	0.960309	0.874313	0.988788	0.968494	1	0.876892	0.994282	0.982397	0.890907	0.960309	0.874313	0.988788	0.968494	1	0.674403	0.774526	0.96087	0.837986	0.930822	0.799193	0.309227	0.89584	1
XM_003723696.3	72.4294	46.3735	59.1793	41.7454	54.2126	52.2186	16.5381	64.3818	119.653	0.835367	0.950495	0.958093	0.867143	0.920792	0.849413	0.970758	0.922174	1	0.835367	0.950495	0.958093	0.867143	0.920792	0.849413	0.970758	0.922174	1	0.700207	0.790928	0.94635	0.733825	0.762606	0.730601	0.326042	0.821091	1
XM_011678347.2	55.1068	39.7885	51.1254	52.2742	48.9128	55.8135	20.027	62.0401	116.385	0.96233	0.996986	0.989453	0.96886	0.980412	0.977901	0.982421	0.95781	1	0.96233	0.996986	0.989453	0.96886	0.980412	0.977901	0.982421	0.95781	1	0.752386	0.912607	0.922652	0.915118	0.95781	0.914616	0.494224	0.939729	1
XM_030981080.1	84.1017	54.4563	59.4478	48.1907	66.5143	63.1815	16.0522	74.5141	118.516	0.946041	0.930019	0.974317	0.945335	0.962771	0.923657	0.96984	0.98327	1	0.946041	0.930019	0.974317	0.945335	0.962771	0.923657	0.96984	0.98327	1	0.865928	0.877238	0.929548	0.919651	0.907399	0.907163	0.260839	0.914703	1
XM_011672778.2	82.2659	50.6587	56.0748	49.4583	57.0585	58.0791	14.3457	69.9932	120.292	0.940343	0.947876	0.941549	0.955559	0.935975	0.947123	0.955258	0.940494	1	0.940343	0.947876	0.941549	0.955559	0.935975	0.947123	0.955258	0.940494	1	0.65818	0.753842	0.851763	0.849654	0.849804	0.82796	0.213317	0.822085	1
XM_011665890.2	30.7419	43.2113	55.4993	41.1475	61.1533	45.1352	17.5752	77.4676	119.062	0.920635	0.955404	0.999244	0.976568	0.965231	0.955404	0.993953	0.992441	1	0.920635	0.955404	0.999244	0.976568	0.965231	0.955404	0.993953	0.992441	1	0.625094	0.866213	0.972789	0.893424	0.942555	0.911565	0.435374	0.941043	1
XM_030981098.1	39.1444	36.1146	49.2971	38.5987	59.1306	47.0084	14.4742	50.0601	122.787	0.944211	0.993708	1	0.901846	0.991611	0.949664	0.911074	0.932047	1	0.944211	0.993708	1	0.901846	0.991611	0.949664	0.911074	0.932047	1	0.558305	0.720218	0.997903	0.835151	0.970218	0.842282	0.307466	0.799916	1
XM_030981103.1	59.3621	53.5685	59.653	42.8553	57.9309	50.1669	15.2341	69.2098	117.355	0.873322	0.989933	1	0.927013	0.968121	0.91443	0.925755	1	1	0.873322	0.989933	1	0.927013	0.968121	0.91443	0.925755	1	1	0.698406	0.92156	0.990772	0.831795	0.951342	0.780621	0.267198	0.979866	1
XM_003726006.3	40.1029	37.6365	57.1084	34.6294	43.748	42.41	14.4323	51.1461	115.725	0.757787	0.931477	1	0.907292	0.920484	0.904361	0.89007	0.886039	1	0.757787	0.931477	1	0.907292	0.920484	0.904361	0.89007	0.886039	1	0.566508	0.613412	0.937706	0.696959	0.793331	0.663247	0.326493	0.784536	1
XM_030981112.1	53.9794	58.4654	56.2947	45.2024	61.1929	54.7868	18.2148	69.5487	121.779	0.974665	1	1	0.987705	1	0.978763	1	1	1	0.974665	1	1	0.987705	1	0.978763	1	1	1	0.904247	0.953428	0.989195	0.959016	1	0.937407	0.392325	0.997392	1
XM_030980166.1	43.6749	45.3089	49.4664	37.7709	56.2673	41.6162	16.219	58.1032	124.718	0.974201	1	1	0.980344	1	0.92629	0.968673	0.981572	1	0.974201	1	1	0.980344	1	0.92629	0.968673	0.981572	1	0.811425	0.986486	0.987101	0.92199	0.986486	0.85258	0.272727	0.957002	1
XM_787025.4	49.3979	33.7744	40.7255	34.2492	49.4739	35.1497	12.4426	45.5505	130.611	0.840722	0.805022	0.889761	0.865437	0.986661	0.857199	0.921146	0.952138	1	0.840722	0.805022	0.889761	0.865437	0.986661	0.857199	0.921146	0.952138	1	0.418203	0.537466	0.734798	0.599451	0.907807	0.494311	0.188701	0.804237	1
XM_030981132.1	37.8266	32.4253	37.5661	32.4203	39.2993	37.2758	14.6037	44.1024	112.937	0.807148	0.928891	0.946761	0.934475	0.873045	0.788161	0.957558	0.952345	1	0.807148	0.928891	0.946761	0.934475	0.873045	0.788161	0.957558	0.952345	1	0.642964	0.65376	0.85108	0.726359	0.751675	0.706999	0.173864	0.837677	1
XM_030981135.1	20.6947	30.5419	38.1726	24.2415	41.3332	62.4935	12.93	24.7904	111.211	0.959538	0.780347	1	0.978805	0.94027	0.976879	1	0.899807	1	0.959538	0.780347	1	0.978805	0.94027	0.976879	1	0.899807	1	0.423892	0.780347	0.888247	0.578035	0.741811	0.842004	0.188825	0.543353	1
XM_001179444.4	12.7313	18.9604	41.4963	27.8166	52.8187	25.196	11.5451	42.8999	125.702	0.831178	0.942529	0.997126	0.920259	0.983046	0.902155	0.920402	0.977299	1	0.831178	0.942529	0.997126	0.920259	0.983046	0.902155	0.920402	0.977299	1	0.158046	0.331609	0.97069	0.716379	0.948276	0.500287	0.189368	0.912069	1
XM_011668346.2	70.01	55.15	60.51	40.57	62.57	47.61	19.25	50.72	124.65	0.839151	0.997947	0.997947	0.877823	1	0.835387	1	0.857632	1	0.839151	0.997947	0.997947	0.877823	1	0.835387	1	0.857632	1	0.635866	0.966804	0.986653	0.651266	0.991444	0.673169	0.492471	0.703285	1
XM_030981141.1	61.7521	42.0801	49.2448	43.1545	53.5513	51.8825	16.5632	51.8032	110.954	0.928874	0.994348	1	0.925106	0.96797	0.955252	0.979746	1	1	0.928874	0.994348	1	0.925106	0.96797	0.955252	0.979746	1	1	0.723033	0.85398	0.880358	0.825718	0.942534	0.807819	0.463495	0.864343	1
XM_030981144.1	81.2112	57.6548	55.0745	42.1968	63.4061	58.3796	16.0587	65.2585	124.311	0.860141	0.98266	0.986539	0.866986	0.994981	0.895962	0.98882	0.979466	1	0.860141	0.98266	0.986539	0.866986	0.994981	0.895962	0.98882	0.979466	1	0.738079	0.905544	0.90851	0.772758	0.957107	0.76021	0.282227	0.894136	1
XM_030981146.1	83.7195	57.3208	57.8074	48.2478	62.3213	61.1452	17.6781	67.0784	128.168	0.945319	0.990597	0.980581	0.979763	0.981705	0.975572	0.991312	0.988859	1	0.945319	0.990597	0.980581	0.979763	0.981705	0.975572	0.991312	0.988859	1	0.82594	0.910364	0.960957	0.91067	0.938062	0.922016	0.410057	0.948181	1
NM_001128067.1	41.0739	35.0304	40.9876	34.6672	46.6891	42.2735	15.8701	49.8146	116.996	0.888659	0.92957	0.954428	0.921802	0.982393	0.918695	0.929052	0.942517	1	0.888659	0.92957	0.954428	0.921802	0.982393	0.918695	0.929052	0.942517	1	0.725531	0.860694	0.906266	0.873641	0.909891	0.81564	0.345417	0.873641	1
XM_030981147.1	25.4499	26.5607	38.483	29.8973	43.2422	31.3763	14.8402	39.1466	115.807	0.764659	0.90706	0.958915	0.916633	0.976466	0.872756	1	0.861189	1	0.764659	0.90706	0.958915	0.916633	0.976466	0.872756	1	0.861189	1	0.399282	0.605903	0.837655	0.675309	0.90347	0.61428	0.230554	0.739928	1
XM_011663217.2	37.2608	34.3453	45.968	32.8826	45.7252	36.1434	16.0857	56.0812	113.068	0.973203	0.933009	0.990256	0.989038	0.990256	0.885505	0.979294	0.989038	1	0.973203	0.933009	0.990256	0.989038	0.990256	0.885505	0.979294	0.989038	1	0.738124	0.863581	0.937881	0.790499	0.958587	0.807552	0.282582	0.964677	1
XM_030981344.1	78.5042	23.6999	38.2021	60.6942	48.9471	64.1107	26.6108	31.3602	118.003	0.774164	0.795539	0.827138	0.773234	1	0.848513	1	0.849442	1	0.774164	0.795539	0.827138	0.773234	1	0.848513	1	0.849442	1	0.579926	0.508364	0.609665	0.532528	0.609665	0.589219	0.679368	0.624535	1
XM_003728057.3	62.1988	41.779	50.0556	36.246	51.1121	50.1734	14.1442	59.1155	121.488	0.825183	0.906127	0.910343	0.876054	0.975548	0.920461	0.90416	0.940697	1	0.825183	0.906127	0.910343	0.876054	0.975548	0.920461	0.90416	0.940697	1	0.484261	0.675098	0.838954	0.775436	0.915121	0.708263	0.313378	0.832771	1
XM_030980228.1	86.9625	54.6967	59.3381	47.5938	62.271	64.7482	15.5726	75.793	122.976	0.980734	0.992661	1	0.989908	0.992661	0.979817	1	0.993578	1	0.980734	0.992661	1	0.989908	0.992661	0.979817	1	0.993578	1	0.76422	0.786239	0.999083	0.912844	0.988991	0.787156	0.270642	0.992661	1
XM_001178896.4	71.5442	48.6405	55.0625	42.373	54.297	51.5192	16.6398	69.2273	125.836	0.833282	0.973652	0.975193	0.900154	0.96379	0.887519	0.959476	0.995223	1	0.833282	0.973652	0.975193	0.900154	0.96379	0.887519	0.959476	0.995223	1	0.601079	0.755008	0.88829	0.701695	0.855316	0.687827	0.3	0.941757	1
XM_030981155.1	42.9146	44.8845	51.153	42.1984	56.9847	54.2839	18.8645	63.6341	114.206	0.981832	1	1	0.975776	0.982967	0.982589	1	0.992051	1	0.981832	1	1	0.975776	0.982967	0.982589	1	0.992051	1	0.696442	0.924678	0.975776	0.887585	0.966692	0.907646	0.482589	0.981075	1
XM_030981159.1	31.6793	29.1597	40.8481	28.1465	42.9339	29.9376	13.8395	49.3066	113.707	0.840917	0.864923	0.908277	0.862773	0.863848	0.804729	0.903977	0.905052	1	0.840917	0.864923	0.908277	0.862773	0.863848	0.804729	0.903977	0.905052	1	0.604443	0.53565	0.838409	0.650305	0.81297	0.614117	0.221068	0.844142	1
XM_003729995.3	70.2068	41.5894	55.4492	42.8165	49.1722	53.2303	14.8094	68.909	116.986	0.919564	0.948194	1	0.896387	0.970007	0.939332	1	1	1	0.919564	0.948194	1	0.896387	0.970007	0.939332	1	1	1	0.816633	0.813906	0.99591	0.809816	0.929789	0.837764	0.232447	0.974097	1
XM_003729993.3	49.1378	36.2301	52.8943	42.5838	53.0728	48.7306	16.0377	56.8374	125.386	0.928571	1	1	0.942656	0.998994	0.928571	1	1	1	0.928571	1	1	0.942656	0.998994	0.928571	1	1	1	0.761569	0.872233	0.995976	0.895372	0.986922	0.8833	0.239437	0.921529	1
XM_030980229.1	86.4012	52.5215	61.2329	51.2695	64.8634	69.0365	18.6533	77.9961	129.253	0.992248	1	1	1	1	1	1	1	1	0.992248	1	1	1	1	1	1	1	1	0.785682	0.916097	1	0.999088	1	0.990424	0.373917	0.991336	1
XM_781593.5	64.8232	47.3308	57.5137	39.3074	57.0648	45.5314	14.0179	65.8979	126.959	0.774678	0.86867	0.984979	0.883691	0.877468	0.778541	0.991416	0.9897	1	0.774678	0.86867	0.984979	0.883691	0.877468	0.778541	0.991416	0.9897	1	0.558369	0.658798	0.937983	0.724034	0.823391	0.614163	0.233262	0.936695	1
XM_030981184.1	28.2831	31.0365	51.828	49.961	46.7944	53.0806	16.025	45.9179	113.283	0.893858	0.978475	0.946001	0.972722	0.936352	0.948228	0.951011	0.965485	1	0.893858	0.978475	0.946001	0.972722	0.936352	0.948228	0.951011	0.965485	1	0.461867	0.658749	0.898126	0.794767	0.867137	0.73817	0.341807	0.853962	1
XM_781293.5	30.8983	35.4401	53.0652	39.3451	53.6357	41.5773	17.2579	63.5617	110.976	0.953433	0.995224	0.995224	0.979701	0.962985	0.916418	0.995224	0.995821	1	0.953433	0.995224	0.995224	0.979701	0.962985	0.916418	0.995224	0.995821	1	0.539701	0.890149	0.964179	0.924776	0.909851	0.767164	0.336119	0.970149	0.998806
XM_793625.5	42.239	35.7213	44.78	35.5914	49.0293	41.5164	17.096	55.1145	125.122	0.898744	0.880266	0.980414	0.940872	0.961936	0.932742	0.993718	0.971175	1	0.898744	0.880266	0.980414	0.940872	0.961936	0.932742	0.993718	0.971175	1	0.570214	0.746489	0.804139	0.798596	0.90983	0.736142	0.358093	0.800443	1
XM_030980237.1	71.7706	47.8542	64.7318	52.9439	63.5862	57.3908	21.0647	76.5436	114.024	0.999734	0.96672	0.963791	0.996805	0.983227	0.965921	0.992013	0.986954	1	0.999734	0.96672	0.963791	0.996805	0.983227	0.965921	0.992013	0.986954	1	0.811768	0.88312	0.945687	0.925719	0.95394	0.897497	0.348509	0.966187	1
XM_793298.5	13.0372	24.9486	38.1931	33.9675	36.1141	33.8746	11.2323	53.2717	118.896	0.927656	1	1	1	0.968864	0.986264	0.961538	0.982601	1	0.927656	1	1	1	0.968864	0.986264	0.961538	0.982601	1	0.347985	0.574176	0.828755	0.834249	0.852564	0.809524	0.123626	0.949634	1
XM_030981197.1	46.6529	33.9086	43.1561	34.9305	44.3475	40.547	14.7882	49.1332	107.531	0.901338	0.829013	0.881689	0.962793	0.910953	0.877926	0.861204	0.850753	1	0.901338	0.829013	0.881689	0.962793	0.910953	0.877926	0.861204	0.850753	1	0.663043	0.704013	0.755017	0.7199	0.739967	0.73704	0.375836	0.744565	1
XM_030981198.1	41.8798	39.4299	53.7246	41.1569	56.5664	49.5991	16.5665	63.7046	120.922	0.952753	1	0.991854	0.951124	1	0.980775	0.997067	0.999022	1	0.952753	1	0.991854	0.951124	1	0.980775	0.997067	0.999022	1	0.597915	0.839687	0.981427	0.89899	0.979146	0.831541	0.33985	0.973281	1
XM_030981200.1	61.3212	40.4704	54.8136	40.5336	53.8048	42.2818	13.8589	65.2595	118.486	0.813168	0.9329	0.928287	0.886559	0.904173	0.811072	0.911302	0.960788	1	0.813168	0.9329	0.928287	0.886559	0.904173	0.811072	0.911302	0.960788	1	0.560285	0.641015	0.871252	0.708744	0.806039	0.605368	0.280562	0.897672	1
XM_030981205.1	33.625	40.5373	47.3749	39.7605	62.5933	39.6758	18.0283	60.3168	121.45	0.882547	0.947872	0.952161	0.947212	0.984164	0.917519	1	0.946552	1	0.882547	0.947872	0.952161	0.947212	0.984164	0.917519	1	0.946552	1	0.408776	0.820521	0.894094	0.864071	0.963708	0.819532	0.242824	0.888156	1
XM_030981207.1	39.0044	23.1417	48.0075	29.0655	41.9273	25.1999	10.8106	47.9403	116.987	0.794618	0.915913	0.897835	0.84465	0.900568	0.819214	0.798613	0.956695	1	0.794618	0.915913	0.897835	0.84465	0.900568	0.819214	0.798613	0.956695	1	0.298507	0.461425	0.787892	0.580408	0.685096	0.521968	0.16544	0.792937	0.997898
XM_030981210.1	39.1454	33.2834	45.9445	32.7999	50.7714	39.2288	15.7993	51.4838	124.261	0.829673	0.942849	0.98705	0.908784	0.990428	0.876689	0.966216	0.954673	1	0.829673	0.942849	0.98705	0.908784	0.990428	0.876689	0.966216	0.954673	1	0.621059	0.750282	0.900901	0.717061	0.896959	0.711993	0.275901	0.875563	1
XM_030981215.1	29.5836	32.31	51.8613	40.4401	51.3588	41.7741	14.9657	56.5489	122.419	0.883516	0.961687	0.989958	0.964468	0.955199	0.935579	0.919666	0.954426	1	0.883516	0.961687	0.989958	0.964468	0.955199	0.935579	0.919666	0.954426	1	0.496987	0.667079	0.932952	0.84474	0.900046	0.8038	0.3184	0.881662	1
XM_003729567.3	93.0219	65.9951	64.1262	51.4759	69.1612	73.0583	17.8193	80.6194	122.697	0.97777	1	1	0.979993	1	0.987032	0.988144	1	1	0.97777	1	1	0.979993	1	0.987032	0.988144	1	1	0.928863	0.98518	0.97073	0.956651	1	0.966284	0.367544	1	1
XM_030981217.1	39.9353	48.2881	59.2063	46.3221	58.3061	55.7425	17.9287	76.1958	122.422	0.953473	0.997706	1	0.9846	1	0.985583	0.993775	0.998362	1	0.953473	0.997706	1	0.9846	1	0.985583	0.993775	0.998362	1	0.69692	0.893512	0.960682	0.916776	0.992464	0.947903	0.371887	0.975098	1
XM_030981536.1	49.2026	47.3669	51.656	35.1701	53.6762	38.8212	14.7191	62.9828	130.183	0.774643	0.991569	0.993515	0.924125	0.951362	0.879377	0.981518	0.961414	1	0.774643	0.991569	0.993515	0.924125	0.951362	0.879377	0.981518	0.961414	1	0.570687	0.807069	0.906615	0.710765	0.909857	0.68061	0.253891	0.912776	1
XM_030981538.1	46.2554	40.7332	50.6013	38.2714	53.9343	46.1619	13.5332	64.2814	107.996	0.882773	1	0.966762	0.984632	0.98356	0.940672	0.995711	0.966047	1	0.882773	1	0.966762	0.984632	0.98356	0.940672	0.995711	0.966047	1	0.591137	0.716941	0.952823	0.849178	0.960329	0.772695	0.135811	0.924589	0.964975
XM_030981540.1	40.5509	34.9223	42.8988	31.4402	48.4538	37.9635	16.6381	55.4675	114.343	0.788867	0.968729	0.915502	0.874695	0.948547	0.842759	0.98381	0.965181	1	0.788867	0.968729	0.915502	0.874695	0.948547	0.842759	0.98381	0.965181	1	0.538479	0.690175	0.860279	0.724551	0.89155	0.607674	0.402528	0.889776	1
XM_030981546.1	88.3415	67.8561	65.2985	58.2257	73.5871	78.0542	17.8768	84.5633	126.808	0.989561	1	0.989996	1	1	1	1	1	1	0.989561	1	0.989996	1	1	1	1	1	1	0.929535	1	0.986951	0.992171	0.994345	0.988256	0.350587	1	1
XM_001188911.4	37.2017	29.7538	39.2539	34.8958	40.708	35.6152	12.5854	46.0215	118.884	0.776212	0.96436	0.946747	0.913386	0.956071	0.825736	0.939909	0.918981	1	0.776212	0.96436	0.946747	0.913386	0.956071	0.825736	0.939909	0.918981	1	0.369457	0.53564	0.797762	0.709697	0.809988	0.5862	0.167426	0.740157	1
XM_030981553.1	93.8609	64.4542	58.7582	48.9591	66.2702	66.7167	14.8692	64.3706	115.882	0.933796	0.998739	0.993695	0.962169	0.988651	0.947667	0.958386	0.95145	1	0.933796	0.998739	0.993695	0.962169	0.988651	0.947667	0.958386	0.95145	1	0.803279	0.942623	0.901639	0.894073	0.956494	0.868852	0.257251	0.837957	1
XM_030981554.1	86.8128	53.1585	56.4738	47.5118	61.7805	63.592	16.0924	68.8314	110.437	1	1	1	0.990659	0.97561	1	0.997924	1	1	1	1	1	0.990659	0.97561	1	0.997924	1	1	0.936689	0.957447	0.996367	0.956409	0.964193	0.983394	0.26466	0.985989	1
XM_030982512.1	32.7369	51.8946	50.5632	37.7772	52.7125	43.6839	18.9828	52.7184	121.982	0.903799	0.96744	0.924519	0.948199	0.963986	0.799211	0.962013	0.942279	1	0.903799	0.96744	0.924519	0.948199	0.963986	0.799211	0.962013	0.942279	1	0.701529	0.852491	0.807104	0.75777	0.888505	0.661569	0.482486	0.849038	1
XM_003724378.3	67.45	54.72	53.06	42.79	58.46	50.7	21.04	60.37	133.44	0.810826	0.960379	0.948103	0.897879	0.941964	0.863281	0.976562	0.93471	1	0.810826	0.960379	0.948103	0.897879	0.941964	0.863281	0.976562	0.93471	1	0.785714	0.902902	0.901786	0.830357	0.893973	0.796317	0.735491	0.886719	1
XM_030981563.1	65.7734	51.8981	53.8246	47.2889	59.524	56.3912	15.8982	56.7092	125.747	0.901931	0.962127	0.979935	0.941309	0.944821	0.913469	0.961374	0.892902	1	0.901931	0.962127	0.979935	0.941309	0.944821	0.913469	0.961374	0.892902	1	0.785804	0.89842	0.958616	0.856785	0.891899	0.83697	0.262603	0.843742	1
XM_030981581.1	38.2998	37.8718	45.4144	56.3334	52.7757	38.9224	21.2515	52.7753	123.174	0.997286	1	1	0.973941	1	0.956569	1	1	1	0.997286	1	1	0.973941	1	0.956569	1	1	1	0.650923	0.819761	0.923453	0.836048	0.944625	0.7443	0.477199	0.956026	1
XM_030981586.1	37.8887	39.8367	46.8624	39.2997	54.3809	44.7379	26.385	48.2415	118.657	0.851274	0.870775	0.889236	0.900676	0.972959	0.885595	0.911336	0.960218	1	0.851274	0.870775	0.889236	0.900676	0.972959	0.885595	0.911336	0.960218	1	0.646386	0.681227	0.827613	0.782891	0.918357	0.779511	0.425637	0.782631	1
XM_011666396.2	50.6675	39.7475	43.1563	36.5152	48.977	43.1835	18.1321	47.8027	126.873	0.828047	0.962969	0.977713	0.894394	0.969313	0.885308	0.991942	0.941197	1	0.828047	0.962969	0.977713	0.894394	0.969313	0.885308	0.991942	0.941197	1	0.502314	0.759643	0.909138	0.720898	0.92371	0.759472	0.440082	0.877422	1
XM_030981588.1	50.5673	47.9482	56.1305	48.8598	59.3721	51.1598	18.6131	62.0287	120.052	0.977645	1	1	0.97392	1	0.987332	1	1	1	0.977645	1	1	0.97392	1	0.987332	1	1	1	0.845753	0.981371	0.996274	0.883756	1	0.967958	0.395678	0.976155	1
XM_030981594.1	42.3029	71.5969	66.1424	41.3847	50.2293	34.2916	21.9651	48.3318	122.996	0.912141	0.991214	0.971246	0.96885	0.953674	0.784345	0.991214	0.966454	1	0.912141	0.991214	0.971246	0.96885	0.953674	0.784345	0.991214	0.966454	1	0.587061	0.849042	0.90655	0.904153	0.949681	0.726837	0.460064	0.934505	1
XM_030981602.1	45.7846	42.2773	50.2444	53.3103	56.005	56.5342	16.5495	72.8664	111.393	0.976551	0.982413	0.99023	0.990718	1	0.974597	0.996092	1	1	0.976551	0.982413	0.99023	0.990718	1	0.974597	0.996092	1	1	0.632145	0.892037	0.989741	0.932584	1	0.872008	0.222277	0.98339	1
XM_011662941.2	39.6441	33.9025	57.0739	23.8665	78.4352	30.8751	18.4648	40.5319	110.884	0.865964	1	1	0.77259	1	0.89006	1	1	1	0.865964	1	1	0.77259	1	0.89006	1	1	1	0.555723	0.835843	0.935241	0.46988	0.996988	0.629518	0.444277	0.825301	1
XM_011662934.2	68.5138	55.8267	51.9128	36.2961	64.3931	52.7042	15.3121	54.8576	106.045	0.803109	1	1	0.882988	1	0.850604	1	0.910622	1	0.803109	1	1	0.882988	1	0.850604	1	0.910622	1	0.729706	1	0.958981	0.75475	0.990933	0.791451	0.221503	0.814767	0.98791
XM_003727371.3	54.1331	47.8332	48.141	43.4457	49.7188	52.7891	16.619	59.5347	132.338	0.834284	0.927838	0.95579	0.8919	0.962635	0.883343	0.990873	0.982601	1	0.834284	0.927838	0.95579	0.8919	0.962635	0.883343	0.990873	0.982601	1	0.605248	0.806617	0.904735	0.763263	0.875642	0.736737	0.29692	0.935254	1
XM_030981622.1	27.0532	34.4176	37.5883	36.1033	41.8214	36.2533	15.3429	49.2366	117.644	0.825841	0.897345	0.884602	0.871858	0.958584	0.865133	0.972035	0.978407	1	0.825841	0.897345	0.884602	0.871858	0.958584	0.865133	0.972035	0.978407	1	0.470442	0.730973	0.829027	0.802478	0.866903	0.749027	0.20708	0.929558	1
XM_030981625.1	74.3383	56.8209	55.35	52.0725	58.8181	62.9126	16.7415	65.057	122.544	0.985502	1	1	0.986563	0.987977	0.987977	1	1	1	0.985502	1	1	0.986563	0.987977	0.987977	1	1	1	0.877652	0.967822	0.996464	0.969943	0.984088	0.976308	0.292433	0.994342	1
NM_001110248.1	74.4848	50.2574	54.3782	44.4903	64.7965	51.2131	17.778	62.4597	120.813	0.918539	1	1	1	1	1	1	1	1	0.918539	1	1	1	1	1	1	1	1	0.821161	0.845506	0.986891	0.957865	1	0.907303	0.398876	1	1
XM_011683962.2	42.7827	49.4674	47.0566	36.6909	53.5015	37.8073	15.854	50.7607	121.874	0.888858	0.987713	0.999441	0.950572	0.981849	0.911477	0.995811	1	1	0.888858	0.987713	0.999441	0.950572	0.981849	0.911477	0.995811	1	1	0.519966	0.707065	0.979615	0.826026	0.97375	0.754538	0.325049	0.962301	1
XM_030981634.1	57.2644	47.5424	54.7101	39.6728	57.0701	49.4552	17.7385	60.1749	116.113	0.962317	1	1	0.927932	0.999058	0.9496	1	1	1	0.962317	1	1	0.927932	0.999058	0.9496	1	1	1	0.727744	0.879887	1	0.77626	0.982101	0.871408	0.407442	0.950542	1
XM_030981637.1	56.3743	48.3819	54.6396	42.9242	59.484	52.7161	18.092	61.6242	120.259	0.922435	0.98396	0.989892	0.910789	0.980883	0.918479	0.998682	0.987256	1	0.922435	0.98396	0.989892	0.910789	0.980883	0.918479	0.998682	0.987256	1	0.756537	0.919358	0.970556	0.824874	0.937816	0.878269	0.4265	0.927928	1
XM_030981647.1	55.5813	45.9916	63.1588	39.5739	58.5005	47.3003	18.2287	60.2059	123.622	0.996303	1	0.996303	0.963956	0.948244	0.902957	0.99353	0.94085	1	0.996303	1	0.996303	0.963956	0.948244	0.902957	0.99353	0.94085	1	0.681146	0.952865	0.949168	0.82902	0.946396	0.813309	0.417745	0.914972	1
XM_030981648.1	65.5252	52.7276	48.3278	39.2857	59.7973	42.9545	16.6424	57.8203	127.807	0.78165	0.977191	0.997181	0.819067	0.993337	0.782163	0.984111	0.960277	1	0.78165	0.977191	0.997181	0.819067	0.993337	0.782163	0.984111	0.960277	1	0.562532	0.80856	0.887494	0.654792	0.935418	0.541773	0.354946	0.834956	1
XM_011684763.2	87.8872	49.915	54.6634	46.9192	63.6445	56.6302	16.2272	67.2001	124.003	0.882507	0.943614	0.997115	0.963284	0.984789	0.940467	0.933648	0.993706	1	0.882507	0.943614	0.997115	0.963284	0.984789	0.940467	0.933648	0.993706	1	0.670338	0.696827	0.979019	0.800944	0.937057	0.82481	0.30973	0.954891	1
XM_030981652.1	40.0322	46.3533	49.1438	40.8243	61.3764	52.4718	16.2232	55.1333	131.029	0.921099	1	0.998256	0.925022	1	0.950305	0.99041	0.966434	1	0.921099	1	0.998256	0.925022	1	0.950305	0.99041	0.966434	1	0.590235	0.928073	0.913252	0.876635	0.979948	0.922406	0.287271	0.913252	1
XM_776806.5	39.0098	50.165	57.6327	21.277	62.5248	31.6302	28.125	69.835	133.612	0.842567	1	1	0.855732	1	0.956665	1	1	1	0.842567	1	1	0.855732	1	0.956665	1	1	1	0.61876	0.848601	0.99232	0.470653	0.919364	0.683489	0.614372	0.989578	1
XM_793624.5	61.5518	47.8334	51.9545	40.9224	64.2462	49.2567	16.7376	67.9867	116.958	0.917118	1	0.988836	0.935386	1	0.951624	0.989513	0.987145	1	0.917118	1	0.988836	0.935386	1	0.951624	0.989513	0.987145	1	0.731055	0.865697	0.976658	0.854195	0.98816	0.754398	0.420501	0.938769	1
XM_790018.4	28.3365	42.1589	54.405	31.6609	42.9142	26.9485	16.3493	60.0445	106.589	0.808071	0.913386	0.91437	0.807087	0.892717	0.86811	0.912402	0.882874	1	0.808071	0.913386	0.91437	0.807087	0.892717	0.86811	0.912402	0.882874	1	0.429134	0.841535	0.911417	0.729331	0.785433	0.607283	0.377953	0.823819	1
XM_030981662.1	32.9651	31.7905	42.2974	34.2565	49.217	35.5459	12.5138	52.4973	123.435	0.759229	0.940432	0.987939	0.908075	0.977497	0.833946	0.930725	0.938962	1	0.759229	0.940432	0.987939	0.908075	0.977497	0.833946	0.930725	0.938962	1	0.446683	0.5214	0.862774	0.717753	0.899985	0.539785	0.220032	0.842624	1
XM_030981665.1	48.0231	42.5191	48.6353	51.3536	49.9	48.3227	15.5137	62.1283	127.001	0.842316	0.92875	0.978975	0.92875	0.955448	0.917404	0.937594	0.983314	1	0.842316	0.92875	0.978975	0.92875	0.955448	0.917404	0.937594	0.983314	1	0.610212	0.730018	0.864008	0.745703	0.860337	0.690305	0.343067	0.847656	1
XM_030981670.1	73.7103	56.1221	60.1273	52.7635	58.4242	58.2728	17.9102	75.5225	117.527	0.863186	0.886052	1	0.846418	0.912348	0.915777	0.971037	0.938262	1	0.863186	0.886052	1	0.846418	0.912348	0.915777	0.971037	0.938262	1	0.701601	0.839939	0.981707	0.799543	0.870808	0.823171	0.413491	0.919588	1
XM_030981672.1	63.4603	54.6322	51.2689	56.3571	58.2541	67.8897	17.8919	68.4413	127.137	0.879806	0.990883	0.950919	0.940283	0.96809	0.917186	0.973712	0.98207	1	0.879806	0.990883	0.950919	0.940283	0.96809	0.917186	0.973712	0.98207	1	0.588512	0.894697	0.920529	0.849111	0.917034	0.819176	0.375323	0.931014	1
XM_030981677.1	65.4365	41.5911	49.2081	52.9515	52.1064	64.0101	16.7708	64.4634	121.229	0.916435	0.964717	1	0.966574	0.980501	0.989786	0.912721	1	1	0.916435	0.964717	1	0.966574	0.980501	0.989786	0.912721	1	1	0.686165	0.910864	0.911792	0.892293	0.888579	0.897864	0.28598	0.911792	1
XM_030981682.1	73.44	46.65	52.4	41.47	58.34	45.83	11.49	69.65	128.86	0.77343	0.972582	0.974576	0.887587	0.967597	0.811565	0.963111	0.958624	1	0.77343	0.972582	0.974576	0.887587	0.967597	0.811565	0.963111	0.958624	1	0.37662	0.463609	0.864407	0.671735	0.880359	0.494267	0.164257	0.907527	1
XM_030981687.1	53.9004	42.5775	52.3255	43.548	55.9831	51.9683	19.2803	62.0077	122.741	0.968112	0.989038	0.995017	0.968112	1	0.961634	1	0.963627	1	0.968112	0.989038	0.995017	0.968112	1	0.961634	1	0.963627	1	0.731938	0.899851	0.976084	0.946687	0.98007	0.941704	0.402591	0.956153	1
XM_003724419.3	37.4438	25.8906	41.505	37.1223	45.713	41.2477	12.5055	51.3656	125.44	0.782267	0.851852	0.783389	0.960718	0.857464	0.852974	0.760943	0.882155	1	0.782267	0.851852	0.783389	0.960718	0.857464	0.852974	0.760943	0.882155	1	0.664422	0.65881	0.777778	0.822671	0.753086	0.664422	0.296296	0.803591	1
XM_030982554.1	60.9201	22.0077	23.7841	26.7807	23.4031	39.4772	17.3053	45.3695	109.641	0.9243	0.880394	0.826646	0.900076	0.948524	0.890992	0.976533	0.944739	1	0.9243	0.880394	0.826646	0.900076	0.948524	0.890992	0.976533	0.944739	1	0.761544	0.348221	0.562453	0.616957	0.534444	0.779712	0.316427	0.845572	1
XM_011673285.2	80.783	43.8249	48.0415	37.1301	51.7012	55.2351	14.3855	59.6601	123.066	0.940949	0.977735	0.977735	0.914811	0.939981	0.962246	0.978703	0.96515	1	0.940949	0.977735	0.977735	0.914811	0.939981	0.962246	0.978703	0.96515	1	0.71152	0.754114	0.954501	0.812197	0.819942	0.802517	0.185866	0.749274	0.996128
XM_030981703.1	85.427	55.4435	61.7183	50.1743	62.0524	64.3607	18.6682	70.4356	115.686	0.95632	1	1	0.944703	1	0.944703	1	1	1	0.95632	1	1	0.944703	1	0.944703	1	1	1	0.950743	0.988848	0.997677	0.925651	1	0.938197	0.386152	0.977695	1
XM_030981714.1	58.9429	49.2613	46.6734	44.3153	47.1014	45.8888	15.4336	52.5077	126.267	0.887949	0.932731	0.936575	0.895637	0.891409	0.888141	0.955795	0.858543	1	0.887949	0.932731	0.936575	0.895637	0.891409	0.888141	0.955795	0.858543	1	0.630982	0.800115	0.794926	0.788968	0.789737	0.756871	0.283106	0.758024	1
XM_030981728.1	20.4453	23.8466	40.5481	33.3959	55.4954	30.8381	13.5092	44.529	121.508	0.87737	0.976597	0.987363	0.909197	1	0.91107	0.953194	0.970747	1	0.87737	0.976597	0.987363	0.909197	1	0.91107	0.953194	0.970747	1	0.264451	0.509244	0.898198	0.79312	0.97964	0.551135	0.212497	0.901006	1
XM_030981731.1	53.6496	46.3316	47.8293	36.1486	51.4599	42.1174	16.4216	51.9702	122.96	0.88603	0.985556	0.990296	0.884902	0.969759	0.890318	0.995938	0.902731	1	0.88603	0.985556	0.990296	0.884902	0.969759	0.890318	0.995938	0.902731	1	0.635522	0.840668	0.933649	0.733017	0.925299	0.690138	0.280749	0.800497	1
XM_030981736.1	27.7151	46.1753	57.519	28.3711	36.0367	23.782	16.1832	44.5786	59.5855	0.923136	1	1	0.966949	0.969254	0.953882	1	0.958493	1	0.923136	1	1	0.966949	0.969254	0.953882	1	0.958493	1	0.630284	0.857802	0.874712	0.59877	0.692544	0.53651	0.290546	0.826287	1
XM_030981744.1	42.4455	40.6058	26.8785	22.499	26.4667	29.3668	11.7635	42.7394	69.3865	0.996437	0.97981	0.994656	0.963777	1	0.924584	0.976841	0.956651	1	0.996437	0.97981	0.994656	0.963777	1	0.924584	0.976841	0.956651	1	0.61639	0.774347	0.796318	0.483967	0.635392	0.57601	0.131235	0.700119	1
XM_030981752.1	41.9271	37.9609	34.5898	30.4705	33.4556	39.6831	12.3602	23.1954	62.3915	0.896331	0.936517	0.913221	0.983692	0.896331	0.860804	0.870122	0.86954	1	0.896331	0.936517	0.913221	0.983692	0.896331	0.860804	0.870122	0.86954	1	0.541642	0.567851	0.514851	0.602796	0.647059	0.629004	0.207338	0.471753	1
XM_030981755.1	31.7072	29.0958	31.5765	23.9411	34.0688	28.6539	11.6841	33.555	56.9466	0.85378	0.973968	0.960676	0.837718	0.97563	0.920244	0.95126	0.95486	1	0.85378	0.973968	0.960676	0.837718	0.97563	0.920244	0.95126	0.95486	1	0.54057	0.671836	0.676544	0.512323	0.73553	0.553863	0.146497	0.630573	1
XM_011677708.2	48.1902	35.4514	31.5459	27.453	33.6729	32.8641	10.4604	37.5254	61.378	0.9321	0.971802	0.974284	0.940447	0.977442	0.945409	0.956914	0.947214	1	0.9321	0.971802	0.974284	0.940447	0.977442	0.945409	0.956914	0.947214	1	0.688247	0.678547	0.624633	0.578389	0.715317	0.665012	0.0496278	0.634108	1
XM_030981769.1	30.3627	24.7716	30.0175	26.0575	27.0912	31.976	14.459	30.0092	60.0811	0.914689	0.934463	0.960452	0.977401	0.936723	0.950847	0.923729	0.938418	1	0.914689	0.934463	0.960452	0.977401	0.936723	0.950847	0.923729	0.938418	1	0.474011	0.468362	0.540678	0.539548	0.59096	0.523729	0.140678	0.585876	0.99887
XM_011677696.2	40.8877	28.2041	37.0572	35.878	44.4144	41.3985	16.068	32.6882	127.499	0.879945	0.957708	0.995907	0.914052	1	0.874488	1	0.901774	1	0.879945	0.957708	0.995907	0.914052	1	0.874488	1	0.901774	1	0.562074	0.492497	0.930423	0.755798	1	0.675307	0.185539	0.678035	1
XM_778629.5	66.7002	53.7758	49.1736	39.5181	56.7037	46.764	17.1754	52.0793	114.287	0.91954	0.992004	0.995502	0.928536	0.998001	0.874063	0.998501	0.985507	1	0.91954	0.992004	0.995502	0.928536	0.998001	0.874063	0.998501	0.985507	1	0.896052	0.952024	0.946027	0.858571	0.966517	0.816592	0.310345	0.951024	1
XM_011668259.2	92.0414	60.35	80.6788	37.8489	73.0159	49.1463	20.7411	74.0941	116.06	0.941217	0.981437	0.994156	0.941561	0.962186	0.889997	0.97353	0.977656	1	0.941217	0.981437	0.994156	0.941561	0.962186	0.889997	0.97353	0.977656	1	0.860777	0.949811	0.974905	0.837745	0.915779	0.816088	0.564111	0.939498	1
XM_030981795.1	57.9366	30.8403	30.7826	25.9082	37.3238	38.999	10.028	38.2136	55.6854	0.899943	0.936896	0.944855	0.969869	0.971575	0.922115	0.914156	0.964184	1	0.899943	0.936896	0.944855	0.969869	0.971575	0.922115	0.914156	0.964184	1	0.527572	0.660034	0.68448	0.472996	0.626492	0.609437	0.0812962	0.565662	0.995452
XM_030981799.1	34.4018	23.9322	20.9566	27.7071	25.0795	33.6514	10.7412	23.5025	58.8211	0.791639	0.997303	0.987188	0.954147	0.909643	0.894134	0.999326	0.886042	1	0.791639	0.997303	0.987188	0.954147	0.909643	0.894134	0.999326	0.886042	1	0.662171	0.500337	0.49764	0.640593	0.525287	0.671612	0.0121376	0.538773	1
XM_030982581.1	39.3337	36.6311	47.891	22.2589	35.0927	25.1236	14.1339	80.0348	47.2151	0.954365	1	1	0.90873	0.890873	0.972222	1	1	1	0.954365	1	1	0.90873	0.890873	0.972222	1	1	1	0.630952	0.676587	0.882937	0.589286	0.672619	0.583333	0.255952	0.972222	1
XM_789820.5	27.6305	28.885	21.9386	17.8583	28.6582	21.2006	11.2055	33.8621	60.7481	0.879543	0.920561	1	0.895639	0.940291	0.907061	0.971443	1	1	0.879543	0.920561	1	0.895639	0.940291	0.907061	0.971443	1	1	0.485462	0.657321	0.490135	0.389408	0.605919	0.476116	0.0809969	0.739875	1
XM_011663884.2	25.9739	18.4868	31.7114	22.1886	27.5947	24.6695	10.7244	18.3704	60.9459	0.962189	0.981095	1	0.954229	0.881592	0.940299	0.9801	0.933333	1	0.962189	0.981095	1	0.954229	0.881592	0.940299	0.9801	0.933333	1	0.621891	0.427861	0.721393	0.513433	0.61194	0.636816	0.0855721	0.430846	0.927363
XM_030981841.1	31.9922	25.6134	25.0178	26.12	32.8158	37.8896	10.9615	40.3811	65.3806	0.87917	0.92606	0.880072	0.93688	0.981064	0.955816	0.887286	0.96844	1	0.87917	0.92606	0.880072	0.93688	0.981064	0.955816	0.887286	0.96844	1	0.546438	0.520289	0.411181	0.499549	0.620379	0.664563	0.0757439	0.764653	1
XM_030981842.1	45.6464	24.4054	26.1287	28.6406	32.7531	53.5988	10.6226	27.4132	62.0122	0.98322	0.948753	0.994104	0.982313	0.976417	0.961451	0.971882	0.981406	1	0.98322	0.948753	0.994104	0.982313	0.976417	0.961451	0.971882	0.981406	1	0.744671	0.544218	0.580045	0.655782	0.736961	0.829025	0.0639456	0.619955	1
XM_011682744.2	29.719	28.3343	32.5358	27.563	36.7181	28.6355	10.9113	38.7241	114.45	0.754931	0.883573	0.817661	0.889935	0.885736	0.818425	0.83573	0.889299	1	0.754931	0.883573	0.817661	0.889935	0.885736	0.818425	0.83573	0.889299	1	0.373712	0.490139	0.651482	0.60313	0.701361	0.531493	0.189592	0.679349	0.995165
XM_030981853.1	43.404	32.3453	34.1629	31.012	44.2639	35.7743	18.146	47.6993	111.417	0.891106	0.956775	0.956775	0.915212	0.995012	0.934331	0.983375	0.94015	1	0.891106	0.956775	0.956775	0.915212	0.995012	0.934331	0.983375	0.94015	1	0.546966	0.713217	0.769742	0.733167	0.908562	0.738986	0.469659	0.865337	1
XM_011683171.2	59.1624	50.0556	39.8521	35.7428	68.0565	34.4361	13.6817	49.4784	126.72	0.859116	0.951934	0.961326	0.842541	0.940331	0.791713	0.850276	0.916022	1	0.859116	0.951934	0.961326	0.842541	0.940331	0.791713	0.850276	0.916022	1	0.655249	0.81768	0.842541	0.632597	0.787293	0.51989	0.307735	0.737569	1
XM_030981859.1	80.0076	74.5005	75.4188	45.6044	74.6329	56.2011	18.4799	69.3931	132.194	0.821277	1	0.999149	0.840851	1	0.848511	1	0.932766	1	0.821277	1	0.999149	0.840851	1	0.848511	1	0.932766	1	0.785532	0.984681	0.982128	0.789787	0.970213	0.817872	0.361702	0.90383	1
XM_030981377.1	85.1243	75.5781	64.2821	50.907	70.9665	78.8654	22.8259	78.9651	127.214	0.976371	0.991561	0.992405	0.981435	1	0.950211	0.97384	0.967932	1	0.976371	0.991561	0.992405	0.981435	1	0.950211	0.97384	0.967932	1	0.895359	0.959494	0.951899	0.960338	0.981435	0.935021	0.290295	0.95443	1
XM_030981863.1	85.7236	58.7379	50.687	49.0102	59.2739	59.1424	17.1926	73.7124	122.449	0.98432	1	0.990724	0.982995	1	0.964223	0.99227	0.992491	1	0.98432	1	0.990724	0.982995	1	0.964223	0.99227	0.992491	1	0.759938	0.931537	0.954947	0.908127	0.991166	0.891564	0.335689	0.964223	1
XM_030981866.1	62.6069	40.4797	44.1021	42.8442	50.56	47.6508	13.124	58.1001	116.241	0.908756	0.963929	0.980243	0.962125	0.965076	0.96606	0.968192	0.962207	1	0.908756	0.963929	0.980243	0.962125	0.965076	0.96606	0.968192	0.962207	1	0.53353	0.682817	0.888916	0.857764	0.916462	0.794393	0.183965	0.887768	1
XM_030981882.1	65.4241	45.0002	49.7319	45.1481	51.7339	49.296	15.5441	56.4475	106.873	0.912966	0.958555	0.988751	0.918295	0.947306	0.875666	1	0.865601	1	0.912966	0.958555	0.988751	0.918295	0.947306	0.875666	1	0.865601	1	0.844287	0.856128	0.9627	0.858496	0.888692	0.811723	0.259917	0.833037	1
XM_030981887.1	55.6444	76.3366	56.4232	40.0534	51.8727	44.6604	20.8689	51.5534	117.886	0.854981	1	1	0.95861	1	0.95444	0.992278	0.985792	1	0.854981	1	1	0.95861	1	0.95444	0.992278	0.985792	1	0.470425	0.767413	0.947954	0.794286	0.958456	0.693436	0.473514	0.855598	0.999846
XM_783578.4	61.7678	53.3285	49.3351	38.7677	42.6022	49.2241	15.2721	54.3298	103.472	0.899757	0.952005	0.961725	0.865128	0.803159	0.941677	0.965978	0.896112	1	0.899757	0.952005	0.961725	0.865128	0.803159	0.941677	0.965978	0.896112	1	0.72661	0.90401	0.885176	0.716282	0.685298	0.736938	0.318348	0.829891	1
XM_030981382.1	23.9942	28.0442	32.4597	33.2912	43.3602	31.4429	19.1229	41.3329	101.433	1	1	1	0.969101	1	0.97191	1	1	1	1	1	1	0.969101	1	0.97191	1	1	1	0.620787	0.966292	0.91573	0.938202	1	0.91573	0.539326	1	1
XM_030981902.1	62.9968	48.251	42.6632	41.6693	49.4395	48.6627	12.7933	51.2458	115.618	0.92397	0.970785	0.944738	0.944386	0.951778	0.922562	0.907779	0.912355	1	0.92397	0.970785	0.944738	0.944386	0.951778	0.922562	0.907779	0.912355	1	0.728617	0.822598	0.903907	0.851813	0.888068	0.81591	0.161211	0.87082	1
XM_030981908.1	67.8232	54.9786	52.0882	51.0072	57.987	64.0792	18.2386	64.9072	118.429	0.970495	0.994731	0.990165	0.988058	0.970495	0.998244	0.987355	0.988409	1	0.970495	0.994731	0.990165	0.988058	0.970495	0.998244	0.987355	0.988409	1	0.786793	0.8451	0.907271	0.85072	0.951879	0.853881	0.334738	0.923779	1
XM_783026.5	56.3215	57.1062	46.5374	49.4803	66.814	64.8122	15.1806	54.5837	129.029	0.917158	0.940733	0.941388	0.934185	0.989194	0.95907	0.991814	0.905697	1	0.917158	0.940733	0.941388	0.934185	0.989194	0.95907	0.991814	0.905697	1	0.657171	0.844466	0.811722	0.885724	0.976424	0.835625	0.310413	0.794695	1
XM_030981920.1	32.0795	36.5646	25.2873	18.8448	59.1979	18.1383	13.6913	17.6559	62.576	0.896281	0.941854	0.940807	0.958617	0.992142	0.899424	0.971713	0.842326	1	0.896281	0.941854	0.940807	0.958617	0.992142	0.899424	0.971713	0.842326	1	0.55736	0.673127	0.631744	0.4945	0.8989	0.354636	0.243583	0.398638	1
XM_030981923.1	57.2808	51.6647	49.0953	49.2857	58.433	50.4149	19.5763	59.8608	126.69	0.952413	1	1	1	1	1	0.997989	0.959115	1	0.952413	1	1	1	1	1	0.997989	0.959115	1	0.799598	0.930965	0.979893	0.94437	0.981233	0.892761	0.329759	0.959115	1
XM_030981936.1	71.0477	40.4848	37.8351	44.7845	44.1742	52.8728	12.9879	48.1141	111.258	0.895706	0.831084	0.85317	0.909202	0.847853	0.874847	0.823313	0.846626	1	0.895706	0.831084	0.85317	0.909202	0.847853	0.874847	0.823313	0.846626	1	0.705112	0.66544	0.789366	0.784458	0.797546	0.759918	0.278119	0.792229	1
XM_783045.5	94.2653	64.781	48.3938	49.64	58.5866	60.1015	13.8444	68.0728	119.623	0.933131	1	0.92462	0.973252	0.948328	0.94772	0.943465	0.982371	1	0.933131	1	0.92462	0.973252	0.948328	0.94772	0.943465	0.982371	1	0.884498	0.993313	0.888146	0.879635	0.879027	0.917933	0.178723	0.924012	1
XM_030981942.1	39.3968	32.4711	38.2772	38.2359	41.9254	42.7564	12.7872	49.5702	114.613	0.922943	0.857088	0.869641	0.915991	0.870027	0.913094	0.815952	0.974894	1	0.922943	0.857088	0.869641	0.915991	0.870027	0.913094	0.815952	0.974894	1	0.567594	0.591348	0.75338	0.82136	0.766512	0.753959	0.208575	0.884318	1
XM_030981945.1	65.1233	47.5253	46.7205	45.6726	52.4556	55.0791	17.1297	56.6694	119.245	0.969568	0.993326	1	0.984517	0.983716	0.951415	0.982114	0.990123	1	0.969568	0.993326	1	0.984517	0.983716	0.951415	0.982114	0.990123	1	0.782702	0.823545	0.885478	0.866257	0.895889	0.892152	0.398292	0.955953	1
XM_775920.5	50.7531	36.739	33.8311	33.0796	53.5777	36.5642	15.8269	55.862	108.306	0.777589	1	1	0.796265	1	0.779287	0.987267	0.874363	1	0.777589	1	1	0.796265	1	0.779287	0.987267	0.874363	1	0.617148	0.641766	0.674873	0.601019	0.997453	0.560272	0.311545	0.786078	1
XM_030981952.1	76.0627	65.5768	59.2327	52.6091	53.8216	53.9695	16.1823	67.3904	126.125	0.949681	1	1	0.951453	0.967045	0.924522	0.987243	0.954288	1	0.949681	1	1	0.951453	0.967045	0.924522	0.987243	0.954288	1	0.796598	0.962438	0.996811	0.871013	0.898653	0.80404	0.272147	0.864281	1
XM_030981953.1	84.4115	55.3752	55.204	43.9124	54.8888	58.487	17.6338	66.8562	116.126	0.902902	1	1	0.938259	0.986807	0.955145	1	0.998945	1	0.902902	1	1	0.938259	0.986807	0.955145	1	0.998945	1	0.870712	0.962005	0.956201	0.843799	0.909235	0.878628	0.363588	0.947757	1
XM_030981955.1	79.3003	51.6032	46.0692	44.7946	62.6991	55.1725	17.0946	63.3783	111.766	0.905301	1	0.958314	0.929769	1	0.898052	1	1	1	0.905301	1	0.958314	0.929769	1	0.898052	1	1	1	0.796556	0.957861	0.899864	0.840961	0.980517	0.835523	0.380154	0.92116	1
XM_030981959.1	68.4909	49.5146	48.5733	43.5425	56.1129	53.3251	20.1341	62.188	117.222	0.963803	0.999196	1	0.948198	1	0.947555	0.998874	0.951255	1	0.963803	0.999196	1	0.948198	1	0.947555	0.998874	0.951255	1	0.625804	0.79955	0.943211	0.839929	0.93935	0.779762	0.495174	0.869208	1
XM_030981985.1	31.0422	33.2293	37.2363	26.463	43.8808	34.0563	13.4243	38.253	129.404	0.804121	0.984611	0.901408	0.829682	0.981742	0.882629	0.938445	0.841158	1	0.804121	0.984611	0.901408	0.829682	0.981742	0.882629	0.938445	0.841158	1	0.449661	0.634324	0.81325	0.520083	0.913406	0.635629	0.225091	0.587898	1
XM_784325.5	47.3514	58.7252	54.5621	42.7126	57.3502	40.9764	17.9726	53.4009	122.891	0.777592	0.994147	0.991639	0.829222	0.993729	0.787625	0.987667	0.899247	1	0.777592	0.994147	0.991639	0.829222	0.993729	0.787625	0.987667	0.899247	1	0.615176	0.856814	0.922032	0.732023	0.95255	0.621865	0.336329	0.767768	1
XM_003726514.3	44.5233	34.3489	36.8166	34.5085	44.2274	36.0139	15.7763	65.0412	115.155	0.813143	0.901121	0.895133	0.936588	0.941348	0.903577	0.992937	0.938277	1	0.813143	0.901121	0.895133	0.936588	0.941348	0.903577	0.992937	0.938277	1	0.538769	0.630739	0.781667	0.768002	0.861508	0.642715	0.312759	0.870874	0.982804
XM_030981994.1	32.0967	31.2265	44.5393	41.8232	48.1485	40.3618	12.6111	53.2318	122.641	0.903389	0.992074	1	0.967068	0.994534	0.971714	0.946707	0.981416	1	0.903389	0.992074	1	0.967068	0.994534	0.971714	0.946707	0.981416	1	0.397513	0.590872	0.962695	0.929899	0.9739	0.79202	0.175731	0.933315	1
XM_030982007.1	53.305	40.6311	44.7562	43.2612	52.1261	47.1444	13.2632	64.9059	119.536	0.88542	0.971232	0.984683	0.959843	0.984094	0.959843	0.951006	0.977909	1	0.88542	0.971232	0.984683	0.959843	0.984094	0.959843	0.951006	0.977909	1	0.476289	0.607953	0.93029	0.867845	0.92813	0.767403	0.214924	0.933235	1
XM_011684650.2	79.13	59.3943	45.187	38.9075	51.9856	47.2084	13.4897	59.1779	67.4475	0.958001	0.918175	0.915279	0.992759	0.918175	0.977552	1	1	1	0.958001	0.918175	0.915279	0.992759	0.918175	0.977552	1	1	1	0.875453	0.824041	0.821144	0.795076	0.824765	0.819696	0.120203	0.889935	1
XM_030982028.1	51.2417	38.4074	40.5448	24.4603	44.9226	35.8809	11.2093	34.8475	59.626	0.911079	1	1	0.955782	1	0.955782	0.993197	0.881438	1	0.911079	1	1	0.955782	1	0.955782	0.993197	0.881438	1	0.676385	0.744898	0.726919	0.543246	0.830904	0.608358	0.0826045	0.62585	1
XM_003729420.3	25.009	28.6238	33.576	26.6369	34.4891	25.5833	11.5011	31.3941	60.8446	0.917558	0.986631	0.981283	0.940731	0.967914	0.880125	0.987077	0.927807	1	0.917558	0.986631	0.981283	0.940731	0.967914	0.880125	0.987077	0.927807	1	0.480392	0.755348	0.864973	0.610071	0.811052	0.594474	0.102496	0.736185	1
XM_782202.5	68.3043	35.6206	39.0373	34.7669	37.8978	44.8067	11.368	37.1789	65.011	0.988272	0.974256	0.99714	0.939645	0.976545	0.994279	0.988272	0.990561	1	0.988272	0.974256	0.99714	0.939645	0.976545	0.994279	0.988272	0.990561	1	0.809783	0.758295	0.842963	0.673627	0.73913	0.786899	0.0723684	0.751716	1
XM_030981419.1	33.7472	28.2	23.606	21.6312	29.3909	25.5869	10.2198	34.5202	61.2517	0.983871	0.995161	1	1	1	0.984677	1	1	1	0.983871	0.995161	1	1	1	0.984677	1	1	1	0.570161	0.820968	0.620968	0.541129	0.679032	0.543548	0	0.73629	1
XM_775474.5	41.205	28.9482	31.6788	23.9432	33.8077	26.7904	10.4952	28.2607	58.2104	0.783579	0.956336	0.967727	0.8486	0.971523	0.92691	0.952065	0.948742	1	0.783579	0.956336	0.967727	0.8486	0.971523	0.92691	0.952065	0.948742	1	0.565259	0.570005	0.738965	0.501661	0.76934	0.512577	0.16374	0.58804	1
XM_030982089.1	43.0178	26.3488	32.5907	32.9714	36.2446	28.6781	10.8462	45.5676	60.0141	1	1	1	1	0.952077	1	0.984026	1	1	1	1	1	1	0.952077	1	0.984026	1	1	0.709265	0.773163	0.947284	0.840256	0.736422	0.64377	0.0686901	0.971246	1
XM_776843.5	47.925	38.2722	49.2269	40.2443	50.8286	46.1405	15.1479	52.6802	122.981	0.849212	0.935592	0.990439	0.953371	0.973834	0.961255	0.945488	0.949178	1	0.849212	0.935592	0.990439	0.953371	0.973834	0.961255	0.945488	0.949178	1	0.53321	0.680309	0.940456	0.821201	0.920496	0.763838	0.310802	0.856256	1
XM_030982100.1	46.3604	15.3764	29.326	22.9842	60.1969	22.0475	19.225	33.3226	71.2432	0.889994	0.838409	0.950901	0.899938	0.901802	0.872592	1	0.852704	1	0.889994	0.838409	0.950901	0.899938	0.901802	0.872592	1	0.852704	1	0.597887	0.316346	0.49161	0.48353	0.811684	0.417651	0.480423	0.522685	1
XM_030982108.1	32.9033	28.5211	41.0196	24.5392	41.707	29.9859	13.6235	35.2557	109.586	0.786646	0.950835	0.99909	0.797876	0.959029	0.828225	1	0.837026	1	0.786646	0.950835	0.99909	0.797876	0.959029	0.828225	1	0.837026	1	0.396055	0.609408	0.931715	0.571168	0.865554	0.54264	0.151442	0.677997	1
XM_786095.5	36.8257	36.8692	38.8276	38.7433	53.0757	36.7614	15.7503	41.1975	122.079	0.81371	1	0.856096	0.946102	1	0.92831	1	0.906332	1	0.81371	1	0.856096	0.946102	1	0.92831	1	0.906332	1	0.495552	0.622711	0.689691	0.826792	0.989011	0.596023	0.394558	0.763998	1
XM_003729819.3	47.3211	42.0506	41.7312	41.4081	43.04	49.5463	15.7559	53.8843	122.576	0.955291	1	1	0.985097	1	0.931446	1	0.901639	1	0.955291	1	1	0.985097	1	0.931446	1	0.901639	1	0.828614	0.977645	0.912072	0.935917	0.932936	0.888227	0.217586	0.830104	1
XM_030982116.1	79.8221	47.3973	57.1242	41.7581	56.0738	44.446	11.7007	58.0527	111.359	0.832271	0.955388	0.991454	0.922943	0.950463	0.886298	0.964803	0.941918	1	0.832271	0.955388	0.991454	0.922943	0.950463	0.886298	0.964803	0.941918	1	0.52332	0.621813	0.965962	0.798233	0.867034	0.665122	0.145133	0.82445	1
XM_030982117.1	72.2041	47.2896	54.3174	45.5906	59.0262	54.9847	18.0773	54.8783	122.081	0.962851	0.974082	0.986177	0.977538	0.984881	0.976242	0.969762	0.961123	1	0.962851	0.974082	0.986177	0.977538	0.984881	0.976242	0.969762	0.961123	1	0.887257	0.919222	0.969762	0.932613	0.972354	0.949028	0.382289	0.92095	1
XM_030982120.1	66.3188	46.2429	57.0295	41.6747	53.9717	51.928	14.6122	52.3084	109.891	0.915121	0.968141	0.989301	0.941274	0.95768	0.91203	0.953638	0.959582	1	0.915121	0.968141	0.989301	0.941274	0.95768	0.91203	0.953638	0.959582	1	0.725392	0.783642	0.912268	0.81669	0.88873	0.752496	0.32834	0.839277	0.981931
XM_030982624.1	55.6349	30.4148	40.7843	39.2738	46.584	42.4566	13.7433	38.003	127.245	0.974286	0.904286	0.948571	0.911429	0.948571	0.89	0.948571	0.788571	1	0.974286	0.904286	0.948571	0.911429	0.948571	0.89	0.948571	0.788571	1	0.771429	0.637143	0.948571	0.8	0.814286	0.752857	0.0957143	0.615714	1
XM_787120.5	44.8565	36.8937	49.5697	42.9154	46.7304	42.5169	11.985	45.3819	121.677	0.843064	0.980101	0.998874	0.951192	0.972592	0.962455	0.928478	0.946499	1	0.843064	0.980101	0.998874	0.951192	0.972592	0.962455	0.928478	0.946499	1	0.446217	0.562793	0.949127	0.861836	0.877605	0.659658	0.196921	0.808523	1
XM_030982128.1	80.7635	47.6215	62.3682	51.4502	61.4894	64.4469	20.6595	75.1883	120.099	1	1	1	1	1	1	1	1	1	1	1	1	1	1	1	1	1	1	0.948596	0.950573	1	1	0.991301	0.982206	0.659945	0.998814	1
XM_030982134.1	71.9008	47.843	54.428	46.3282	55.2687	54.9174	14.9044	63.6564	113.29	0.892193	0.954328	0.960701	0.966189	0.989556	0.967074	0.959639	0.917153	1	0.892193	0.954328	0.960701	0.966189	0.989556	0.967074	0.959639	0.917153	1	0.662772	0.805629	0.91202	0.845282	0.947424	0.878032	0.260223	0.862454	1
XM_030982136.1	85.4131	60.1932	66.7208	50.5278	64.8344	67.365	18.3698	71.5617	120.113	0.853408	1	0.995331	0.913165	0.998133	0.896359	1	0.96732	1	0.853408	1	0.995331	0.913165	0.998133	0.896359	1	0.96732	1	0.724556	0.960784	0.994398	0.877684	0.986928	0.878618	0.417367	0.961718	1
XM_030982140.1	85.4359	59.0647	73.6752	55.1595	66.2875	68.2286	18.7888	76.8818	119.738	0.97037	1	1	0.997446	1	0.976501	1	1	1	0.97037	1	1	0.997446	1	0.976501	1	1	1	0.843678	0.924393	0.998467	0.97318	0.999489	0.899872	0.33742	0.98825	1
XM_030982143.1	62.0435	49.1695	57.4147	46.8648	59.6101	54.0885	18.3908	50.8541	115.625	0.958891	1	0.997691	0.995843	1	0.963972	0.999538	0.98291	1	0.958891	1	0.997691	0.995843	1	0.963972	0.999538	0.98291	1	0.796305	0.954273	0.994457	0.957044	0.999538	0.951963	0.423095	0.88776	1
XM_030982147.1	44.8069	35.2364	46.6882	36.4049	51.0615	39.5634	14.3217	50.5068	114.127	0.915143	0.982391	0.980211	0.963441	0.986752	0.939292	0.979373	0.972497	1	0.915143	0.982391	0.980211	0.963441	0.986752	0.939292	0.979373	0.972497	1	0.47778	0.641959	0.951031	0.797082	0.948851	0.673151	0.232433	0.865169	1
XM_030982149.1	77.8584	49.7455	53.4781	36.3879	58.9733	41.5506	17.2241	70.2911	101.713	0.950743	0.876466	0.901486	0.817826	0.85301	0.763096	0.961689	0.892103	1	0.950743	0.876466	0.901486	0.817826	0.85301	0.763096	0.961689	0.892103	1	0.784206	0.652854	0.80688	0.577013	0.810008	0.577013	0.468335	0.842846	1
XM_030982151.1	80.5607	50.9874	56.1546	44.2291	59.2581	53.6225	16.3815	68.5843	173.542	0.896797	0.995774	0.996664	0.962189	0.986432	0.969528	0.999555	0.986655	1	0.896797	0.995774	0.996664	0.962189	0.986432	0.969528	0.999555	0.986655	1	0.611655	0.810721	0.95863	0.784253	0.938835	0.751335	0.261788	0.918594	1
XM_030982164.1	71.4765	47.292	54.8767	40.4077	47.1626	52.674	12.4442	70.7684	117.144	0.868639	1	0.891124	0.894083	0.874556	0.934911	0.891716	0.985207	1	0.868639	1	0.891124	0.894083	0.874556	0.934911	0.891716	0.985207	1	0.728402	0.818343	0.866864	0.777515	0.855621	0.784024	0.166272	0.951479	1
XM_003723289.3	88.986	53.5709	63.8612	53.9221	70.5686	64.4126	17.1806	77.5383	116.027	0.992446	1	1	1	1	0.992446	1	1	1	0.992446	1	1	1	1	0.992446	1	1	1	0.990703	0.998257	1	0.952934	1	0.961069	0.235909	1	1
XM_030982170.1	85.3524	50.991	56.9089	46.1859	58.39	56.5563	11.6305	53.9049	105.569	0.914002	0.98925	0.994088	0.94437	0.989788	0.943564	0.876109	0.837409	1	0.914002	0.98925	0.994088	0.94437	0.989788	0.943564	0.876109	0.837409	1	0.624563	0.654394	0.900027	0.731793	0.92932	0.703037	0.169578	0.674281	0.992744
XM_011681432.2	64.5319	46.5156	54.2972	42.0823	45.2561	48.5238	14.7961	50.3598	132.826	0.828051	0.937964	0.927849	0.853675	0.937964	0.898179	0.919757	0.893459	1	0.828051	0.937964	0.927849	0.853675	0.937964	0.898179	0.919757	0.893459	1	0.631827	0.719488	0.845583	0.749831	0.784895	0.790964	0.191504	0.825354	1
XM_003723936.3	55.9987	53.4843	53.3442	35.7588	57.9383	43.7056	17.7013	60.2996	132.306	0.838057	0.94197	0.960864	0.898785	0.965587	0.802294	0.965587	0.950067	1	0.838057	0.94197	0.960864	0.898785	0.965587	0.802294	0.965587	0.950067	1	0.746289	0.91363	0.908907	0.762483	0.910256	0.771255	0.375843	0.880567	1
XM_011682620.2	30.7974	36.9401	49.4266	30.3889	42.35	32.4142	14.413	41.8078	125.102	0.764935	0.95487	0.969318	0.835552	0.918669	0.798539	0.924026	0.908279	1	0.764935	0.95487	0.969318	0.835552	0.918669	0.798539	0.924026	0.908279	1	0.376623	0.680682	0.883929	0.631981	0.866558	0.638799	0.262013	0.761688	1
XM_795400.5	58.6423	48.5169	54.2249	39.832	57.5633	43.0281	14.9141	52.7709	123.83	0.780852	0.974967	1	0.951691	1	0.8296	0.971454	0.879666	1	0.780852	0.974967	1	0.951691	1	0.8296	0.971454	0.879666	1	0.570048	0.8296	0.980676	0.815986	0.985507	0.671937	0.253843	0.809838	1
XM_030982202.1	76.7259	54.9323	56.6872	39.6493	55.2661	47.5302	14.2172	51.7683	120.181	0.786366	0.910226	0.983677	0.771483	0.898224	0.867019	0.934229	0.889102	1	0.786366	0.910226	0.983677	0.771483	0.898224	0.867019	0.934229	0.889102	1	0.671147	0.764282	0.965434	0.683629	0.767163	0.695631	0.254921	0.736438	1
XM_030982205.1	88.2605	58.6432	59.4667	45.256	68.2947	58.7361	27.6278	62.6456	122.717	0.945644	1	1	0.957867	1	0.962289	1	0.944863	1	0.945644	1	1	0.957867	1	0.962289	1	0.944863	1	0.691808	0.875943	1	0.794538	1	0.812744	0.754486	0.861118	1
XM_030982207.1	49.7018	48.0806	51.6268	37.1187	56.2392	44.8291	19.0872	48.4682	119.95	0.918735	0.999182	0.998636	0.965639	0.963731	0.952004	0.997273	0.935915	1	0.918735	0.999182	0.998636	0.965639	0.963731	0.952004	0.997273	0.935915	1	0.660758	0.944914	0.975729	0.844287	0.931279	0.811563	0.491137	0.797655	1
XM_030982212.1	63.7799	54.3341	57.899	45.9792	60.9663	55.6165	16.9522	61.8696	117.251	0.941956	0.992476	1	0.990684	1	0.992834	1	0.995342	1	0.941956	0.992476	1	0.990684	1	0.992834	1	0.995342	1	0.766392	0.972053	1	0.929774	0.990684	0.902544	0.324615	0.974561	1
XM_011682787.2	90.991	50.7205	54.026	44.6673	61.8048	61.3825	13.0424	64.8662	122.402	0.913351	0.98939	0.944297	0.931329	0.9944	0.979664	0.932508	0.941055	1	0.913351	0.98939	0.944297	0.931329	0.9944	0.979664	0.932508	0.941055	1	0.690539	0.739169	0.867963	0.775715	0.944592	0.746832	0.211612	0.827291	1
XM_003725505.3	75.4229	52.1872	55.9729	41.4884	62.6226	54.2743	16.9567	65.5256	118.638	0.802088	0.976668	0.950266	0.838109	0.957839	0.838723	0.960909	0.917929	1	0.802088	0.976668	0.950266	0.838109	0.957839	0.838723	0.960909	0.917929	1	0.634056	0.868195	0.882726	0.718584	0.89562	0.73905	0.337904	0.815186	1
XM_030982220.1	75.7419	50.8893	53.1415	44.7744	56.2893	52.0322	13.1342	64.6611	127.301	0.819837	0.976564	0.985562	0.948316	0.976355	0.910232	0.873823	0.920067	1	0.819837	0.976564	0.985562	0.948316	0.976355	0.910232	0.873823	0.920067	1	0.660598	0.816907	0.908349	0.766688	0.951454	0.71856	0.157774	0.81628	1
XM_792830.5	92.5058	52.7656	58.3492	45.0278	56.4146	59.8845	15.771	61.6148	123.491	0.859169	0.96577	0.96577	0.8489	0.889976	0.894866	0.898289	0.895355	1	0.859169	0.96577	0.96577	0.8489	0.889976	0.894866	0.898289	0.895355	1	0.760391	0.859169	0.853301	0.794132	0.850856	0.788264	0.352567	0.78533	1
XM_775211.5	69.1082	49.1776	57.5021	39.0195	55.9126	55.0179	19.5132	63.7496	113.879	0.926463	1	0.979803	0.904713	0.979803	0.934231	1	1	1	0.926463	1	0.979803	0.904713	0.979803	0.934231	1	1	1	0.808389	0.928534	0.911963	0.79855	0.967374	0.886587	0.42465	0.977732	1
XM_011682241.2	52.3704	34.6395	47.8524	37.7771	59.6757	43.8401	13.9212	50.6493	130.666	0.768401	1	0.983643	0.911896	1	0.892193	1	0.965056	1	0.768401	1	0.983643	0.911896	1	0.892193	1	0.965056	1	0.394052	0.501859	0.924907	0.765056	0.992193	0.602602	0.337546	0.728996	1
XM_030982225.1	80.946	54.0044	64.0153	42.2969	60.0725	54.6339	17.4944	64.3496	128.251	0.869356	1	0.995786	0.940397	0.927754	0.931066	1	0.909392	1	0.869356	1	0.995786	0.940397	0.927754	0.931066	1	0.909392	1	0.775436	0.928657	0.995184	0.769416	0.900963	0.832932	0.302529	0.828718	1
XM_030982231.1	80.0365	67.6173	63.999	51.0589	63.5805	59.96	15.2121	69.2186	110.528	0.940015	0.992685	0.999268	0.943672	1	0.899781	0.928676	0.985369	1	0.940015	0.992685	0.999268	0.943672	1	0.899781	0.928676	0.985369	1	0.780907	0.98793	0.991953	0.87308	0.986101	0.886979	0.288954	0.925018	0.998171
XM_030982236.1	30.8028	43.0889	52.263	35.9781	65.7079	46.8273	16.8561	48.2507	120.025	0.858476	0.950752	0.948678	0.914463	0.980819	0.988077	0.996371	0.950752	1	0.858476	0.950752	0.948678	0.914463	0.980819	0.988077	0.996371	0.950752	1	0.478486	0.804044	0.815448	0.573872	0.917055	0.644894	0.365474	0.754277	1
XM_030982238.1	62.0526	56.9532	64.1555	55.6776	60.2641	63.334	18.1686	70.2484	115.078	0.829429	0.996396	0.993694	0.862763	0.972372	0.844144	0.800901	0.841141	1	0.829429	0.996396	0.993694	0.862763	0.972372	0.844144	0.800901	0.841141	1	0.592793	0.876877	0.96006	0.601802	0.885285	0.638138	0.483183	0.685285	1
XM_779717.5	34.1936	53.8263	34.9387	55.1812	21.1401	34.3441	15.3369	38.2598	122.443	0.957572	0.996736	0.887076	0.973238	0.860966	0.872063	1	0.915796	1	0.957572	0.996736	0.887076	0.973238	0.860966	0.872063	1	0.915796	1	0.490209	0.815927	0.639034	0.66188	0.407963	0.501305	0.178851	0.490209	1
XM_030982244.1	90.2856	65.6779	68.2793	56.5271	71.6374	63.9872	17.5011	74.0237	116.425	0.982759	1	1	0.98051	0.982009	0.991754	1	1	1	0.982759	1	1	0.98051	0.982009	0.991754	1	1	1	0.91904	0.989505	1	0.970765	0.970765	0.943778	0.341079	0.991754	1
XM_030982260.1	51.2535	36.2106	49.717	43.8077	40.8384	45.5388	16.7737	44.7522	121.812	0.959056	0.915401	0.98346	0.950108	0.890727	0.970445	0.945228	0.87039	1	0.959056	0.915401	0.98346	0.950108	0.890727	0.970445	0.945228	0.87039	1	0.671095	0.726139	0.946312	0.886931	0.75	0.905911	0.413503	0.758134	1
XM_030982276.1	30.1303	29.0443	35.6806	19.3163	30.556	22.1522	11.1131	32.6302	62.3876	0.984733	1	1	0.984733	1	0.982824	1	0.983779	1	0.984733	1	1	0.984733	1	0.982824	1	0.983779	1	0.645992	0.655534	0.880725	0.235687	0.767176	0.512405	0.103053	0.857824	1
XM_786275.5	87.362	51.0982	59.3269	39.759	60.258	56.6959	18.5152	67.0197	126.388	0.95547	0.963716	0.975811	0.919186	0.973062	0.938977	0.979659	0.959868	1	0.95547	0.963716	0.975811	0.919186	0.973062	0.938977	0.979659	0.959868	1	0.813084	0.875206	0.939527	0.80044	0.950522	0.754261	0.434305	0.927982	1
XM_030982307.1	80.7986	64.1631	66.9543	57.0493	68.189	65.7936	19.9656	77.4415	117.801	0.962526	0.997117	0.995283	0.97327	0.995152	0.960823	0.972877	0.978774	1	0.962526	0.997117	0.995283	0.97327	0.995152	0.960823	0.972877	0.978774	1	0.871986	0.886661	0.986111	0.942872	0.978774	0.875393	0.620152	0.947327	1
XM_030982309.1	50.1908	43.1703	52.653	41.4151	49.9731	42.4655	15.1346	58.8548	110.616	0.859718	0.996722	0.99705	0.906588	0.981645	0.893478	0.990495	0.982301	1	0.859718	0.996722	0.99705	0.906588	0.981645	0.893478	0.990495	0.982301	1	0.6647	0.784661	0.943625	0.79056	0.926254	0.803343	0.222878	0.899049	1
XM_030982313.1	49.7299	37.8204	45.985	39.1812	49.6592	39.2608	12.32	61.4076	120.864	0.801012	0.977457	0.976734	0.920665	0.980491	0.854191	0.934682	0.973555	1	0.801012	0.977457	0.976734	0.920665	0.980491	0.854191	0.934682	0.973555	1	0.403613	0.606647	0.897543	0.773699	0.933382	0.581647	0.166329	0.911272	1
XM_030982316.1	43.5941	38.745	41.9068	34.5607	50.5166	35.2862	13.4897	56.7871	113.826	0.833639	0.952581	0.986639	0.900445	0.981923	0.925858	0.938171	0.967776	1	0.833639	0.952581	0.986639	0.900445	0.981923	0.925858	0.938171	0.967776	1	0.469217	0.607807	0.904375	0.716269	0.905161	0.569819	0.298926	0.871889	1
XM_030982319.1	58.643	61.2404	85.8354	40.6103	58.6184	59.9291	19.7971	70.3239	114.686	0.888514	1	1	0.964865	1	0.993243	0.994595	1	1	0.888514	1	1	0.964865	1	0.993243	0.994595	1	1	0.785811	0.991216	0.993919	0.888514	0.977027	0.943243	0.455405	0.984459	1
NM_214633.1	70.5628	55.3104	55.1516	39.6445	61.8407	50.4318	17.7893	57.3597	110.512	0.944803	0.997651	0.987669	0.975925	0.972989	0.931885	1	0.933647	1	0.944803	0.997651	0.987669	0.975925	0.972989	0.931885	1	0.933647	1	0.909571	0.935995	0.958309	0.820904	0.95596	0.859659	0.389313	0.886671	1
XM_003727673.3	65.2482	52.6341	56.3709	35.0616	59.7869	44.2771	15.6355	64.3238	129.393	0.783929	0.945833	0.947917	0.854167	0.976488	0.829167	0.991964	0.913095	1	0.783929	0.945833	0.947917	0.854167	0.976488	0.829167	0.991964	0.913095	1	0.599107	0.865179	0.859524	0.667262	0.932738	0.656548	0.248512	0.805357	1
XM_030982323.1	71.7813	48.8172	54.4517	42.7348	54.6136	52.2729	15.3289	62.3623	115.87	0.873067	0.985666	0.991701	0.913995	0.993965	0.903621	0.986986	0.959072	1	0.873067	0.985666	0.991701	0.913995	0.993965	0.903621	0.986986	0.959072	1	0.58129	0.631648	0.884006	0.793097	0.908336	0.652395	0.295737	0.834591	0.996039
XM_011667978.2	58.2631	49.3521	61.4357	44.185	56.128	50.1141	17.3691	62.9478	122.425	0.87962	0.987423	0.975616	0.897074	1	0.859856	0.991273	0.938398	1	0.87962	0.987423	0.975616	0.897074	1	0.859856	0.991273	0.938398	1	0.718943	0.897074	0.965349	0.843943	0.985883	0.767454	0.335986	0.914528	1
XM_030982330.1	91.4648	64.0119	65.2476	49.6033	63.3425	63.5483	17.0808	66.7562	120.024	0.929984	0.952966	1	0.971406	0.997328	0.964725	0.937467	0.944682	1	0.929984	0.952966	1	0.971406	0.997328	0.964725	0.937467	0.944682	1	0.824425	0.914751	0.991181	0.88295	0.955371	0.896045	0.409674	0.896579	1
XM_030982331.1	82.9473	60.0836	64.9859	42.7232	60.9396	49.2878	14.4901	68.7508	126.099	0.818707	0.962125	0.970439	0.837182	0.954734	0.829792	0.94642	0.948961	1	0.818707	0.962125	0.970439	0.837182	0.954734	0.829792	0.94642	0.948961	1	0.638799	0.93164	0.945266	0.730485	0.900462	0.66351	0.237875	0.87321	1
XM_030982338.1	61.4757	57.4378	56.0639	44.7376	56.4579	48.8803	17.2974	61.2231	121.417	0.923729	0.998184	1	0.946731	0.997276	0.947034	1	0.958535	1	0.923729	0.998184	1	0.946731	0.997276	0.947034	1	0.958535	1	0.759383	0.980932	0.973063	0.894068	0.974879	0.837167	0.345642	0.899213	1
XM_030981466.1	31.2299	41.3355	50.5408	31.8224	56.6953	39.1501	19.1907	56.3816	104.186	0.825882	0.970196	1	0.970196	1	1	1	1	1	0.825882	0.970196	1	0.970196	1	1	1	1	1	0.540392	0.94902	0.969412	0.748235	1	0.802353	0.414118	0.970196	1
XM_030981468.1	48.4023	39.4221	51.5533	33.3684	40.6767	40.519	12.2732	44.0381	57.0812	0.852558	0.994985	0.98997	0.917753	1	0.901705	1	0.925777	1	0.852558	0.994985	0.98997	0.917753	1	0.901705	1	0.925777	1	0.679037	0.781344	0.82347	0.675025	0.818455	0.622869	0.116349	0.682046	1
XM_030982353.1	77.917	52.0651	54.018	51.7089	65.1269	56.2699	14.438	63.7556	113.32	0.80635	0.968808	0.973264	0.982547	0.994616	0.966766	0.960824	0.956183	1	0.80635	0.968808	0.973264	0.982547	0.994616	0.966766	0.960824	0.956183	1	0.671742	0.733197	0.889343	0.868919	0.957111	0.766988	0.24638	0.891571	1
XM_030982373.1	49.1898	44.4812	54.4202	42.1002	55.5582	46.19	18.6769	67.4033	114.083	0.914162	1	0.997934	0.947971	1	0.923366	0.994365	0.99136	1	0.914162	1	0.997934	0.947971	1	0.923366	0.994365	0.99136	1	0.645379	0.824192	0.941585	0.830579	0.953606	0.771225	0.40402	0.947784	0.991736
XM_030982379.1	82.54	51.155	60.6197	37.1177	59.7337	47.1814	16.032	63.5861	119.655	0.828603	0.991733	0.978782	0.860843	0.987324	0.84431	0.9504	0.979884	1	0.828603	0.991733	0.978782	0.860843	0.987324	0.84431	0.9504	0.979884	1	0.621383	0.788096	0.890603	0.717277	0.941857	0.722238	0.316065	0.901075	1
XM_791546.4	89.3667	60.9947	70.5318	53.2937	70.5035	65.3182	18.3186	74.8697	131.284	0.903834	0.98661	1	0.937918	1	0.990262	0.978698	1	1	0.903834	0.98661	1	0.937918	1	0.990262	0.978698	1	1	0.848448	0.952526	1	0.866707	0.986001	0.897139	0.396226	0.972002	1
XM_774822.5	42.0791	37.608	52.8466	41.7048	49.6007	44.7055	15.768	57.9716	125.25	0.99073	1	0.994477	0.996844	0.995266	0.987968	0.997436	0.999606	1	0.99073	1	0.994477	0.996844	0.995266	0.987968	0.997436	0.999606	1	0.57357	0.727219	0.971598	0.929783	0.988166	0.843984	0.33925	0.993688	1
XM_030982386.1	63.2388	38.7724	46.8518	40.5218	59.1896	46.7718	13.9198	63.4768	127.586	0.980261	0.899713	0.974849	0.960204	0.954155	0.801337	0.960204	0.977714	1	0.980261	0.899713	0.974849	0.960204	0.954155	0.801337	0.960204	0.977714	1	0.670805	0.68163	0.900669	0.86533	0.936326	0.657116	0.211398	0.898122	1
XM_030982633.1	11.3071	30.4074	49.2364	34.1741	39.1087	28.9289	14.8024	42.8251	55.5951	0.796683	0.964672	0.980534	0.897621	0.950252	0.819755	0.959625	0.919971	1	0.796683	0.964672	0.980534	0.897621	0.950252	0.819755	0.959625	0.919971	1	0.231435	0.557318	0.774333	0.561644	0.738284	0.475847	0.224225	0.783706	0.930065
XM_030982400.1	49.3969	37.4005	36.9877	30.6068	37.5694	32.3488	10.2025	44.5586	59.8821	0.917244	0.998022	0.995054	0.929113	0.916914	0.979228	0.971975	0.973953	1	0.917244	0.998022	0.995054	0.929113	0.916914	0.979228	0.971975	0.973953	1	0.638971	0.773492	0.726014	0.613914	0.728322	0.647214	0.0501154	0.761952	0.970986
XM_030981488.1	32.9997	33.0812	36.1456	28.3775	38.8424	37.4248	11.9117	47.7808	58.6411	0.975277	1	0.967604	0.988065	0.985507	0.98636	0.991475	1	1	0.975277	1	0.967604	0.988065	0.985507	0.98636	0.991475	1	1	0.504689	0.73231	0.784314	0.633419	0.805627	0.693095	0.00852515	0.891731	0.992327
XM_030982408.1	69.7216	41.4741	39.5351	34.4182	40.917	37.8937	12.1237	54.2242	62.6091	0.972814	0.996561	0.999836	0.98264	0.999181	0.968228	0.992958	0.997543	1	0.972814	0.996561	0.999836	0.98264	0.999181	0.968228	0.992958	0.997543	1	0.84245	0.872584	0.790043	0.736489	0.879299	0.752866	0.103505	0.90927	1
XM_784266.5	63.7732	39.7934	40.3673	28.7398	38.1883	42.7025	10.0342	45.5826	58.9209	0.889849	0.955364	0.951764	0.865371	0.966883	0.844132	0.959323	0.948164	1	0.889849	0.955364	0.951764	0.865371	0.966883	0.844132	0.959323	0.948164	1	0.728942	0.7527	0.790857	0.712023	0.841613	0.765659	0.0536357	0.838013	1
XM_030982422.1	63.7302	42.5954	46.902	34.476	48.3951	39.6929	10.9835	51.5855	96.1496	0.857524	0.921255	0.978645	0.906573	0.966967	0.822489	0.957291	0.910911	1	0.857524	0.921255	0.978645	0.906573	0.966967	0.822489	0.957291	0.910911	1	0.679346	0.772773	0.873207	0.738739	0.871538	0.652986	0.0914248	0.783784	1
XM_011667246.2	63.8974	60.7305	62.1583	43.201	69.3921	49.3918	24.4685	68.9267	132.52	0.917994	1	0.985942	0.906748	0.98313	0.910497	1	0.97985	1	0.917994	1	0.985942	0.906748	0.98313	0.910497	1	0.97985	1	0.687441	0.991097	0.976101	0.800843	0.975633	0.78866	0.770384	0.937207	1
XM_030982439.1	44.8594	31.7623	36.7401	27.1084	36.4849	35.4012	10.9569	34.8339	68.8997	0.893868	0.990566	0.988208	0.833726	0.996462	0.877358	0.976415	0.886792	1	0.893868	0.990566	0.988208	0.833726	0.996462	0.877358	0.976415	0.886792	1	0.698113	0.653302	0.836085	0.571934	0.823113	0.626179	0.133255	0.661557	1
XM_776649.5	21.5414	53.9336	59.5704	27.3368	67.7975	28.9977	17.3048	32.9339	122.043	0.792987	0.971694	0.970427	0.882552	0.998733	0.860583	1	0.857626	1	0.792987	0.971694	0.970427	0.882552	0.998733	0.860583	1	0.857626	1	0.285171	0.810731	0.781158	0.509506	0.940431	0.462188	0.393325	0.574144	1
XM_030982445.1	56.8509	45.5551	48.8293	43.4822	56.1509	52.6078	18.4925	60.5797	126.091	0.957859	0.99121	0.998707	0.946225	1	0.960962	0.990434	0.998707	1	0.957859	0.99121	0.998707	0.946225	1	0.960962	0.990434	0.998707	1	0.773526	0.927611	0.942089	0.879007	0.989659	0.891934	0.398139	0.923733	1
XM_030982637.1	69.1788	68.7777	67.7093	48.3983	57.432	45.2822	15.9758	74.2793	101.405	0.765414	1	1	0.971429	1	0.914286	1	0.968421	1	0.765414	1	1	0.971429	1	0.914286	1	0.968421	1	0.760902	0.998496	1	0.947368	1	0.833083	0.227068	0.96391	1
XM_778149.2	87.06	35.58	53.25	40.54	58.61	56.63	11.28	59.75	61.02	0.978706	0.862408	0.984439	0.977887	0.954136	1	0.9181	0.971335	1	0.978706	0.862408	0.984439	0.977887	0.954136	1	0.9181	0.971335	1	0.814906	0.592957	0.837838	0.787879	0.838657	0.806716	0.162981	0.741196	1
XM_030982468.1	43.1886	30.2007	38.8815	25.6074	32.9945	34.5192	11.6936	41.7263	62.9016	0.905492	0.953384	1	0.925287	1	0.921456	0.98659	0.93295	1	0.905492	0.953384	1	0.925287	1	0.921456	0.98659	0.93295	1	0.743295	0.711367	0.902299	0.61622	0.848659	0.835888	0.103448	0.871648	1
XM_030982477.1	55.2899	36.6858	30.0866	29.9122	38.5118	41.5241	10.4989	41.9827	60.0991	0.866775	0.988627	0.932575	0.955321	0.935825	0.943948	0.949634	0.917953	1	0.866775	0.988627	0.932575	0.955321	0.935825	0.943948	0.949634	0.917953	1	0.666125	0.805037	0.671812	0.701868	0.78879	0.814785	0.102356	0.886271	1
XM_030982486.1	36.9813	24.1309	32.417	36.3725	24.1177	48.0411	12.4466	52.4163	63.4027	0.826812	0.918599	0.961111	0.851932	0.852415	0.91401	0.91715	0.958213	1	0.826812	0.918599	0.961111	0.851932	0.852415	0.91401	0.91715	0.958213	1	0.36715	0.38913	0.558937	0.475845	0.466908	0.59686	0.220531	0.666667	1
XM_030981511.1	33.4611	19.1307	28.4214	15.2103	27.6458	22.3575	10.7407	37.7433	124.96	0.754892	0.957775	0.992791	0.76725	0.954686	0.831102	0.937178	0.982492	1	0.754892	0.957775	0.992791	0.76725	0.954686	0.831102	0.937178	0.982492	1	0.346035	0.429454	0.6931	0.339856	0.69516	0.364573	0.114315	0.700309	1
XM_003729716.3	18.8549	32.258	38.6138	34.7848	49.7883	37.8588	14.8879	39.7948	117.902	0.83213	0.990975	0.981949	0.893502	0.990975	0.866426	0.998195	0.98917	1	0.83213	0.990975	0.981949	0.893502	0.990975	0.866426	0.998195	0.98917	1	0.451264	0.922383	0.918773	0.808664	0.944043	0.684116	0.234657	0.853791	1
XM_030983748.1	40.5155	39.9482	51.0836	38.3585	60.2452	38.4506	19.932	48.2629	140.348	0.952147	1	1	0.965644	1	0.955828	1	0.98773	1	0.952147	1	1	0.965644	1	0.955828	1	0.98773	1	0.495706	0.904294	0.957055	0.755828	1	0.813497	0.657669	0.910429	1
XM_030983805.1	51.5924	36.287	42.0472	21.1741	41.4477	32.131	13.9087	39.9098	128.594	0.898936	0.983156	0.988475	0.919326	0.978723	0.899823	0.97961	0.940603	1	0.898936	0.983156	0.988475	0.919326	0.978723	0.899823	0.97961	0.940603	1	0.733156	0.734043	0.763298	0.43617	0.765957	0.612589	0.266844	0.60727	1
XM_011682578.2	54.0648	44.4266	46.9245	35.3777	43.6301	43.6529	16.3539	39.3742	116.073	0.898723	0.931915	0.962553	0.909787	0.870638	0.883404	0.940426	0.840851	1	0.898723	0.931915	0.962553	0.909787	0.870638	0.883404	0.940426	0.840851	1	0.695319	0.902128	0.886809	0.780426	0.765106	0.748085	0.306383	0.617021	1
XM_030982678.1	52.8114	34.448	38.686	27.2803	37.4156	33.2527	10.2363	41.619	59.8175	0.936652	0.993665	0.985747	0.921719	0.989819	0.922172	0.959502	0.988009	1	0.936652	0.993665	0.985747	0.921719	0.989819	0.922172	0.959502	0.988009	1	0.615611	0.69457	0.751131	0.603846	0.767873	0.666968	0.0459276	0.78733	1
XM_011665997.2	88.869	52.2903	54.4594	49.1727	61.8936	57.7238	17.5797	61.0584	125.283	0.979246	1	1	0.98687	1	0.933926	1	0.985599	1	0.979246	1	1	0.98687	1	0.933926	1	0.985599	1	0.92715	0.94748	1	0.938585	0.997035	0.894113	0.39263	0.948751	1
XM_011666582.2	61.6659	39.0946	40.3618	34.1441	48.5259	35.1833	12.7121	49.7613	122.027	0.845607	1	0.95937	0.89741	0.946166	0.804977	0.958354	0.923311	1	0.845607	1	0.95937	0.89741	0.946166	0.804977	0.958354	0.923311	1	0.406805	0.559167	0.834434	0.576435	0.925343	0.514474	0.15998	0.777044	1
XM_030983819.1	66.2038	70.6269	67.9485	33.3032	66.3391	43.8422	14.3414	63.5855	111.559	0.791612	0.993884	0.993884	0.856706	0.928353	0.809524	0.94976	0.955002	1	0.791612	0.993884	0.993884	0.856706	0.928353	0.809524	0.94976	0.955002	1	0.636522	0.975535	0.990389	0.698558	0.837047	0.647007	0.18436	0.875055	1
XM_030982707.1	57.8988	48.5414	88.9456	36.6586	44.4446	41.735	14.1817	42.7665	117.673	0.941438	0.935508	0.984433	0.962936	0.894737	0.906597	0.864344	0.949592	1	0.941438	0.935508	0.984433	0.962936	0.894737	0.906597	0.864344	0.949592	1	0.740549	0.765011	0.830245	0.797628	0.746479	0.784285	0.220163	0.874722	1
XM_030982711.1	79.2523	57.4832	48.3365	40.5705	54.1602	49.6207	17.136	52.2793	111.762	0.779839	1	0.956248	0.883094	0.987749	0.816591	0.9993	0.949247	1	0.779839	1	0.956248	0.883094	0.987749	0.816591	0.9993	0.949247	1	0.717536	0.942597	0.914246	0.773889	0.824991	0.740637	0.330767	0.789989	1
XM_030982712.1	46.195	39.0295	44.0023	40.2323	52.1995	38.6668	15.561	52.4814	121.553	0.918914	0.991769	0.977408	0.942732	1	0.922417	0.990018	0.986865	1	0.918914	0.991769	0.977408	0.942732	1	0.922417	0.990018	0.986865	1	0.53345	0.803152	0.931524	0.850263	0.944483	0.718564	0.26042	0.949212	1
XM_030983824.1	84.7163	61.4624	51.8019	46.7541	60.3912	55.4938	15.7288	65.4398	109.252	0.94855	0.984127	0.982485	0.946907	1	0.997811	1	1	1	0.94855	0.984127	0.982485	0.946907	1	0.997811	1	1	1	0.763547	0.952928	0.939245	0.840722	0.974275	0.864806	0.287356	0.91954	0.990148
XM_030982717.1	48.9501	50.894	49.1498	42.5345	48.7019	46.2531	18.9484	55.9228	114.101	0.86619	0.993361	0.994893	0.873851	0.984678	0.889683	1	0.982125	1	0.86619	0.993361	0.994893	0.873851	0.984678	0.889683	1	0.982125	1	0.708887	0.90143	0.92237	0.798774	0.896323	0.785495	0.441777	0.917773	1
XM_030982720.1	53.6959	44.5865	54.5098	39.0709	55.8269	47.008	17.6488	51.3043	121.945	0.955516	1	1	0.966489	0.994662	0.973013	0.939205	0.941874	1	0.955516	1	1	0.966489	0.994662	0.973013	0.939205	0.941874	1	0.594603	0.801601	0.997628	0.869217	0.97331	0.844603	0.387604	0.845492	1
XM_789477.4	92.5436	67.1468	86.316	45.936	87.8413	64.7991	18.1938	59.4307	113.818	0.842126	0.993406	0.993406	0.88751	1	0.887898	1	0.943367	1	0.842126	0.993406	0.993406	0.88751	1	0.887898	1	0.943367	1	0.606672	0.879364	0.871606	0.659038	0.991466	0.737781	0.460047	0.791311	1
XM_030982738.1	68.7601	55.5254	52.7104	41.6121	58.2512	52.1672	16.2094	72.8696	117.778	0.864478	0.935053	0.949121	0.879015	0.971395	0.851817	0.985463	0.934818	1	0.864478	0.935053	0.949121	0.879015	0.971395	0.851817	0.985463	0.934818	1	0.755686	0.853224	0.899883	0.767878	0.916061	0.778429	0.283939	0.895662	1
XM_030982744.1	76.4881	50.3143	56.1901	43.6099	57.5284	52.9091	15.0069	72.2801	124.159	0.934253	0.978795	0.995536	0.935877	0.978592	0.940747	0.997869	0.978389	1	0.934253	0.978795	0.995536	0.935877	0.978592	0.940747	0.997869	0.978389	1	0.631392	0.783584	0.9792	0.829951	0.948356	0.841924	0.216315	0.96114	1
XM_030982753.1	38.2061	34.1578	49.4419	45.6946	52.9312	36.0757	12.6342	65.8612	114.343	1	1	1	1	1	1	1	1	1	1	1	1	1	1	1	1	1	1	0.351275	0.626062	0.971671	0.966006	1	0.739377	0	0.898017	1
XM_001195605.4	91.0771	55.8689	57.9656	53.7598	64.3211	62.5318	15.8395	79.5202	126.167	0.944887	0.989513	0.996504	0.997769	1	0.996802	0.965489	0.998364	1	0.944887	0.989513	0.996504	0.997769	1	0.996802	0.965489	0.998364	1	0.739457	0.801488	0.964597	0.957308	0.991	0.859427	0.282633	0.981331	1
XM_790319.5	52.8919	44.2275	75.1259	38.0387	67.3353	44.2444	17.6051	55.1691	114.889	0.83767	0.929864	1	0.891202	1	0.883024	0.97596	0.961586	1	0.83767	0.929864	1	0.891202	1	0.883024	0.97596	0.961586	1	0.615366	0.740025	0.977447	0.691698	0.974473	0.72119	0.359851	0.900124	1
XM_779549.5	22.4192	29.322	44.2911	30.9848	47.6343	32.551	14.958	46.7267	130.496	0.793103	0.98591	0.983871	0.854839	0.992399	0.910456	0.964034	0.907119	1	0.793103	0.98591	0.983871	0.854839	0.992399	0.910456	0.964034	0.907119	1	0.273267	0.631628	0.970152	0.714127	0.967927	0.639043	0.266036	0.801631	1
XM_030982767.1	63.3938	51.0988	54.055	47.558	56.3095	54.6139	17.7326	63.0323	117.324	0.988485	0.999114	1	0.986419	1	0.991438	0.999114	1	1	0.988485	0.999114	1	0.986419	1	0.991438	0.999114	1	1	0.769708	0.947446	0.95217	0.920579	0.99941	0.906407	0.422793	0.983171	0.984057
XM_011673210.2	50.3648	40.9146	53.3638	41.2382	51.6352	41.1894	14.1492	46.4841	113.405	0.863112	1	1	0.939481	0.997839	0.876801	0.932997	0.89049	1	0.863112	1	1	0.939481	0.997839	0.876801	0.932997	0.89049	1	0.542507	0.680836	0.870317	0.676513	0.912824	0.616715	0.371758	0.714697	0.992075
XM_792609.5	21.4361	28.827	34.8864	35.4617	42.6379	35.8449	14.2707	39.2508	112.218	0.827449	0.964254	0.960282	0.964254	0.948367	0.939982	0.966461	0.913945	1	0.827449	0.964254	0.960282	0.964254	0.948367	0.939982	0.966461	0.913945	1	0.477935	0.701677	0.823919	0.896293	0.852162	0.669462	0.260371	0.79038	1
XM_787810.4	17.8533	24.6607	32.8456	28.6125	32.599	30.327	12.4788	30.8481	124.281	0.831849	0.985895	0.959911	0.925019	0.765033	0.901633	0.982554	0.902747	1	0.831849	0.985895	0.959911	0.925019	0.765033	0.901633	0.982554	0.902747	1	0.327394	0.549369	0.804009	0.693393	0.670007	0.656644	0.109131	0.68003	1
XM_030982775.1	39.044	35.4103	42.1631	35.972	47.1844	41.2634	16.2807	41.1842	121.122	0.913009	0.993615	0.979782	0.937483	1	0.92232	0.992551	0.879489	1	0.913009	0.993615	0.979782	0.937483	1	0.92232	0.992551	0.879489	1	0.594307	0.669593	0.899441	0.86672	0.918329	0.799149	0.389997	0.764565	1
XM_030982776.1	82.2395	53.8185	57.7166	50.3085	64.0449	66.4344	19.179	58.9857	125.298	0.942104	0.995175	0.977806	0.996784	0.986812	0.998392	0.997748	0.981023	1	0.942104	0.995175	0.977806	0.996784	0.986812	0.998392	0.997748	0.981023	1	0.762303	0.867803	0.944033	0.910582	0.964619	0.91219	0.516565	0.900933	1
XM_030982780.1	73.4908	53.337	55.0054	51.4214	66.0735	66.7383	20.1226	64.0747	118.71	0.940692	0.991763	0.991763	0.957166	1	0.969248	0.991214	0.977485	1	0.940692	0.991763	0.991763	0.957166	1	0.969248	0.991214	0.977485	1	0.861065	0.958814	0.988468	0.951675	0.979681	0.954421	0.567271	0.924217	1
XM_030983848.1	26.6975	29.1625	27.7132	16.241	30.5434	19.4484	10.9613	18.5258	59.6424	0.816626	0.894051	0.9185	0.867971	0.973105	0.867971	0.971475	0.881418	1	0.816626	0.894051	0.9185	0.867971	0.973105	0.867971	0.971475	0.881418	1	0.383456	0.45599	0.549715	0.306438	0.667889	0.341483	0.144662	0.335371	1
XM_030983849.1	44.9428	22.2435	30.9844	40.148	26.2115	67.0506	11.2385	10.7356	59.0364	0.77343	0.948135	0.938126	0.919927	0.944495	0.88353	0.949955	0.77525	1	0.77343	0.948135	0.938126	0.919927	0.944495	0.88353	0.949955	0.77525	1	0.498635	0.55869	0.748863	0.617834	0.549591	0.695177	0.145587	0.243858	1
XM_030983851.1	81.7098	26.9957	32.4567	44.0848	40.0947	68.1754	13.2531	11.4509	61.1383	0.883838	1	0.962121	0.895202	1	0.910354	0.892677	0.856061	1	0.883838	1	0.962121	0.895202	1	0.910354	0.892677	0.856061	1	0.770202	0.599747	0.760101	0.70202	0.770202	0.782828	0.176768	0.146465	1
XM_011685760.2	80.2056	51.2738	49.2766	47.6135	56.7897	52.8555	16.7375	62.4939	120.548	0.870415	0.992424	0.981659	0.988836	0.99362	0.925837	1	0.985247	1	0.870415	0.992424	0.981659	0.988836	0.99362	0.925837	1	0.985247	1	0.683014	0.849681	0.875199	0.903509	0.883971	0.815391	0.369219	0.919059	1
XM_030982798.1	93.5289	55.2309	53.8257	53.3827	61.2061	70.1314	16.0736	68.0232	134.887	0.974897	0.95801	0.989503	1	0.917389	0.986764	0.94523	0.94523	1	0.974897	0.95801	0.989503	1	0.917389	0.986764	0.94523	0.94523	1	0.945687	0.903697	0.923779	0.977636	0.906435	0.957554	0.324509	0.916933	1
XM_030982801.1	66.8128	53.1202	53.6379	47.3706	60.667	56.4933	16.7944	65.4648	118.775	0.984579	0.991655	1	0.986575	0.997007	0.985033	1	0.987119	1	0.984579	0.991655	1	0.986575	0.997007	0.985033	1	0.987119	1	0.772769	0.905025	0.984942	0.942852	0.971517	0.897769	0.284652	0.958545	1
XM_030983860.1	38.9589	29.3978	26.232	27.4742	23.6755	32.6422	11.2774	29.6185	124.056	0.981172	0.997908	0.985356	0.981172	0.960774	0.958159	0.994247	0.907427	1	0.981172	0.997908	0.985356	0.981172	0.960774	0.958159	0.994247	0.907427	1	0.679393	0.603033	0.550209	0.673117	0.456067	0.651674	0.10251	0.71182	1
XM_030982816.1	77.0885	58.186	51.7717	45.7295	60.3261	56.5526	18.8635	65.3463	117.084	0.994571	1	1	0.98299	1	0.981904	1	1	1	0.994571	1	1	0.98299	1	0.981904	1	1	1	0.919291	0.964893	0.990228	0.940282	1	0.928701	0.411509	0.990952	1
NM_001242685.1	64.4378	39.0335	42.5101	40.6135	52.8455	47.8709	15.3814	54.5798	113.203	0.955582	1	0.95078	0.948379	0.977191	0.937575	1	0.957983	1	0.955582	1	0.95078	0.948379	0.977191	0.937575	1	0.957983	1	0.727491	0.829532	0.95078	0.909964	0.953181	0.858343	0.141657	0.943577	1
XM_030982831.1	30.2058	32.6635	39.0157	28.4745	36.4525	36.43	12.0882	39.2838	96.4078	0.949275	0.894928	0.880435	0.891304	0.850242	0.944444	0.838164	0.916667	1	0.949275	0.894928	0.880435	0.891304	0.850242	0.944444	0.838164	0.916667	1	0.51087	0.745169	0.763285	0.73913	0.810386	0.84058	0.268116	0.711353	1
XM_030983861.1	44.4978	28.5028	29.1813	30.9583	45.1885	35.9973	15.8804	47.7611	122.325	0.987945	0.98915	0.964436	0.998794	0.954792	0.974081	0.998192	0.96082	1	0.987945	0.98915	0.964436	0.998794	0.954792	0.974081	0.998192	0.96082	1	0.693791	0.679325	0.575648	0.675105	0.836046	0.690778	0.320072	0.822785	1
XM_030982834.1	84.1641	44.1688	37.806	38.2522	42.5215	46.1146	10.3114	54.3143	57.8046	0.943415	0.969454	0.974762	0.967952	0.964046	0.957837	0.964046	0.982474	1	0.943415	0.969454	0.974762	0.967952	0.964046	0.957837	0.964046	0.982474	1	0.761142	0.711868	0.737807	0.751327	0.747221	0.762043	0.0814221	0.837256	0.998898
XM_030983871.1	36.2153	41.1552	33.4211	41.63	29.1112	43.9811	21.614	28.4484	60.4829	0.983852	0.896194	0.997693	1	0.928489	0.978085	0.964245	0.953864	1	0.983852	0.896194	0.997693	1	0.928489	0.978085	0.964245	0.953864	1	0.780854	0.767013	0.687428	0.784314	0.492503	0.752018	0.546713	0.717416	1
XM_030983873.1	23.7333	38.9078	31.7553	19.0075	38.7577	22.327	12.4612	33.4691	68.935	0.818891	0.998267	0.985702	0.853553	0.97487	0.784662	1	0.957106	1	0.818891	0.998267	0.985702	0.853553	0.97487	0.784662	1	0.957106	1	0.483102	0.731802	0.710572	0.482236	0.788995	0.497834	0.159879	0.747834	1
XM_030982855.1	40.0826	23.0245	29.3191	27.5007	20.7779	34.3483	12.894	33.735	55.9097	0.943593	0.890471	1	0.972618	0.956736	0.976451	1	0.971522	1	0.943593	0.890471	1	0.972618	0.956736	0.976451	1	0.971522	1	0.631435	0.523549	0.617744	0.651698	0.352683	0.787514	0.128149	0.664294	0.998357
XM_030983509.1	49.6841	33.3596	46.2544	30.3133	50.9491	53.0599	11.8723	41.6099	83.8487	0.922165	0.969891	0.956438	0.980782	0.971493	0.973735	0.973414	0.967329	1	0.922165	0.969891	0.956438	0.980782	0.971493	0.973735	0.973414	0.967329	1	0.696989	0.651185	0.714606	0.609545	0.776105	0.761051	0.155029	0.782832	1
XM_030982898.1	34.7318	35.2638	36.4281	34.3222	42.941	35.8418	10.8441	37.1859	122.092	0.755063	0.970455	0.957112	0.835597	0.952585	0.838694	0.87777	0.901835	1	0.755063	0.970455	0.957112	0.835597	0.952585	0.838694	0.87777	0.901835	1	0.424589	0.627115	0.782464	0.644985	0.859423	0.596855	0.136288	0.729092	1
XM_030982900.1	63.2632	40.8293	34.3136	41.2138	54.2741	42.7411	11.6055	49.6877	121.545	0.765625	0.930321	0.954814	0.920608	0.966216	0.812922	0.853041	0.912162	1	0.765625	0.930321	0.954814	0.920608	0.966216	0.812922	0.853041	0.912162	1	0.474662	0.495777	0.680743	0.683277	0.907939	0.592483	0.237331	0.776605	1
XM_791561.5	78.3581	52.6025	34.2015	41.2825	44.6324	73.4636	19.2899	44.2408	104.95	0.853021	0.926511	0.933043	0.886228	0.796952	0.867719	0.947197	0.939031	1	0.853021	0.926511	0.933043	0.886228	0.796952	0.867719	0.947197	0.939031	1	0.556342	0.608601	0.634731	0.486119	0.533478	0.575939	0.464888	0.572673	1
XM_030982904.1	71.3451	61.0505	62.8301	55.2715	76.9881	51.4481	17.0623	51.2568	125.5	0.802216	1	1	0.806452	1	0.760182	1	0.953731	1	0.802216	1	1	0.806452	1	0.760182	1	0.953731	1	0.698273	0.962203	0.96709	0.685891	0.993809	0.736396	0.322255	0.857608	1
XM_011664565.2	49.6303	46.5147	42.6769	40.8945	51.5256	44.9558	14.4308	42.856	100.596	0.933105	0.936535	0.960549	0.984563	0.951973	0.962264	0.939966	0.976844	1	0.933105	0.936535	0.960549	0.984563	0.951973	0.962264	0.939966	0.976844	1	0.766724	0.834477	0.892796	0.855918	0.860206	0.751286	0.21012	0.846484	1
XM_030983514.1	32.831	36.93	42.8179	34.1473	43.1772	33.7313	14.3791	39.5555	107.875	0.892082	0.99824	0.996481	0.917302	0.93783	0.891496	0.963636	0.842229	1	0.892082	0.99824	0.996481	0.917302	0.93783	0.891496	0.963636	0.842229	1	0.470381	0.757185	0.922581	0.64868	0.871554	0.653372	0.281525	0.78651	0.997067
XM_030982911.1	57.6351	47.6228	39.1119	44.0512	47.5125	50.0819	16.6775	42.1461	105.648	0.948115	1	0.98257	0.95906	0.9773	0.943656	0.985813	0.938792	1	0.948115	1	0.98257	0.95906	0.9773	0.943656	0.985813	0.938792	1	0.809891	0.853668	0.909607	0.852047	0.885286	0.8788	0.269153	0.845967	1
XM_003725909.3	84.928	60.5207	45.9861	43.0496	63.5572	65.5699	23.3614	56.7795	131.508	0.977798	0.99275	0.982782	1	1	0.996375	1	0.968283	1	0.977798	0.99275	0.982782	1	1	0.996375	1	0.968283	1	0.946081	0.944268	0.927503	0.951518	0.998188	0.945174	0.64522	0.902583	1
XM_790939.5	41.4435	39.2909	42.8134	37.767	51.4545	39.4339	15.0735	49.178	119.699	0.911936	0.95653	0.943976	0.938168	0.960465	0.884767	0.983699	0.967397	1	0.911936	0.95653	0.943976	0.938168	0.960465	0.884767	0.983699	0.967397	1	0.561926	0.737493	0.903879	0.81394	0.942664	0.719131	0.243957	0.875586	1
XM_030982928.1	93.7468	56.4548	49.3463	47.8417	58.5888	57.8485	14.9954	60.0531	126.216	0.889365	0.938536	0.990566	0.94797	0.967982	0.919383	0.935963	0.969125	1	0.889365	0.938536	0.990566	0.94797	0.967982	0.919383	0.935963	0.969125	1	0.732133	0.844768	0.869926	0.847913	0.909377	0.808176	0.237278	0.863922	1
XM_030983519.1	45.2229	39.1289	40.961	46.4169	54.0247	46.7635	15.8643	53.2002	121.662	0.975488	0.996893	1	0.997065	1	0.979976	1	0.989815	1	0.975488	0.996893	1	0.997065	1	0.979976	1	0.989815	1	0.506473	0.820818	0.976006	0.982393	0.997583	0.917487	0.317797	0.934921	1
XM_030982931.1	57.2106	50.5417	48.0335	44.1479	54.5712	53.5399	20.0622	61.9538	117.015	0.951383	1	1	0.9715	1	0.918692	1	1	1	0.951383	1	1	0.9715	1	0.918692	1	1	1	0.839899	0.954736	0.953898	0.885163	0.92456	0.891031	0.470243	0.99078	1
XM_030982932.1	87.9794	65.5822	57.8822	50.8236	65.8399	62.6299	18.769	66.6604	118.251	0.914697	1	1	0.986998	1	0.986801	1	1	1	0.914697	1	1	0.986998	1	0.986801	1	1	1	0.807132	0.979708	0.993696	0.894405	0.959417	0.902876	0.42435	0.970843	1
XM_794884.5	89.2983	61.1803	56.4856	53.655	66.5148	65.178	16.0143	64.1347	126.22	0.876335	0.997535	1	0.990961	1	0.992605	1	0.983566	1	0.876335	0.997535	1	0.990961	1	0.992605	1	0.983566	1	0.619967	0.946179	0.929334	0.896467	0.977814	0.912079	0.239934	0.913311	1
XM_011678751.2	43.8201	34.6864	38.3355	34.8577	48.2888	39.5165	12.4479	45.5359	116.075	0.842432	0.982347	0.991392	0.937234	0.954233	0.895282	0.922306	0.955214	1	0.842432	0.982347	0.991392	0.937234	0.954233	0.895282	0.922306	0.955214	1	0.551269	0.643347	0.872398	0.786967	0.899422	0.634739	0.174458	0.838945	0.995532
XM_793064.5	43.5308	36.3747	33.6473	34.7704	44.1443	47.48	15.345	28.8276	100.369	0.864011	0.835165	0.836538	0.866758	0.884615	0.855082	0.977335	0.78022	1	0.864011	0.835165	0.836538	0.866758	0.884615	0.855082	0.977335	0.78022	1	0.677198	0.796016	0.744505	0.788462	0.84272	0.809753	0.366758	0.655907	0.971154
XM_030983545.1	68.9224	43.1867	39.7827	41.4156	50.0209	50.5571	12.0332	47.2769	117.038	0.822063	0.879057	0.87558	0.914219	0.932573	0.866113	0.910935	0.852975	1	0.822063	0.879057	0.87558	0.914219	0.932573	0.866113	0.910935	0.852975	1	0.698223	0.738601	0.768354	0.809505	0.855487	0.725464	0.161321	0.750773	1
XM_030982958.1	30.985	30.6633	32.592	37.8815	41.972	34.879	12.8804	38.2766	127.177	0.79778	0.919373	0.943529	0.943529	0.913661	0.907785	0.944508	0.935858	1	0.79778	0.919373	0.943529	0.943529	0.913661	0.907785	0.944508	0.935858	1	0.408846	0.655623	0.796475	0.845601	0.837441	0.621511	0.183614	0.779827	1
XM_030982966.1	72.0326	51.043	42.9459	40.2657	52.9802	51.1592	15.2222	54.8893	115.197	0.886057	0.933033	0.934033	0.888056	0.945527	0.911544	0.96002	0.92054	1	0.886057	0.933033	0.934033	0.888056	0.945527	0.911544	0.96002	0.92054	1	0.783608	0.878561	0.895052	0.836582	0.914043	0.847076	0.272364	0.767116	1
XM_030982971.1	70.8389	56.3812	46.8564	48.0092	57.3315	61.5731	18.1163	56.8017	117.589	1	1	1	1	1	1	1	1	1	1	1	1	1	1	1	1	1	1	0.9	0.885096	0.959135	0.980769	0.985577	0.958173	0.389423	0.981731	1
XM_030982978.1	42.6724	39.6574	42.7182	35.6028	49.6254	32.5478	15.4161	39.2665	103.944	0.772383	0.978562	1	0.905422	0.979823	0.849937	0.988651	0.953342	1	0.772383	0.978562	1	0.905422	0.979823	0.849937	0.988651	0.953342	1	0.645649	0.764187	0.942623	0.727617	0.819042	0.665195	0.257251	0.728878	1
XM_030983763.1	26.1159	27.5735	46.4272	32.3561	32.73	38.2301	23.7303	15.1881	174.218	0.867021	0.864894	1	0.898936	0.97234	0.903191	0.968085	0.859574	1	0.867021	0.864894	1	0.898936	0.97234	0.903191	0.968085	0.859574	1	0.439362	0.52234	0.796809	0.565957	0.705319	0.605319	0.541489	0.394681	1
XM_030983552.1	56.9541	41.1499	41.9195	36.5149	50.3279	47.6698	15.022	53.4907	125.21	0.867506	0.939448	0.903477	0.933453	0.944844	0.893885	0.923261	0.953237	1	0.867506	0.939448	0.903477	0.933453	0.944844	0.893885	0.923261	0.953237	1	0.652278	0.684652	0.76259	0.786571	0.895683	0.732014	0.318945	0.901679	1
XM_030983554.1	71.3227	54.8343	58.4489	43.1661	72.3935	53.2826	13.9557	67.7189	124.821	0.888548	0.991574	0.993106	0.799119	0.996553	0.876101	0.982382	0.962849	1	0.888548	0.991574	0.993106	0.799119	0.996553	0.876101	0.982382	0.962849	1	0.745691	0.819801	0.809843	0.717924	0.936423	0.754692	0.208732	0.889123	1
XM_030983766.1	80.3458	50.9955	46.4653	41.8427	69.3673	52.563	12.3876	51.8432	96.8606	0.894704	1	1	0.917757	1	0.902181	0.967601	0.986916	1	0.894704	1	1	0.917757	1	0.902181	0.967601	0.986916	1	0.862928	0.861059	0.886604	0.82243	0.998131	0.787539	0.109657	0.902804	1
XM_030983767.1	63.9076	40.3464	35.2298	48.2499	59.7741	51.7749	17.3543	46.9994	114.249	0.981713	1	1	1	1	1	1	0.993263	1	0.981713	1	1	1	1	1	1	0.993263	1	0.930703	0.847931	0.747834	0.942252	1	0.888354	0.456208	0.943215	1
XM_786890.5	83.6685	55.091	49.9875	50.5668	62.8622	57.8042	17.024	67.6775	128.865	0.981333	0.988718	1	0.983385	1	0.971897	1	0.982359	1	0.981333	0.988718	1	0.983385	1	0.971897	1	0.982359	1	0.653949	0.804103	0.965949	0.942359	0.994256	0.917128	0.345231	0.970051	1
XM_003730535.3	53.7599	55.5534	55.2105	56.3219	42.5482	45.7527	24.7336	38.7477	121.984	0.782476	0.942857	0.996571	0.922286	0.93219	0.91581	0.961905	0.859429	1	0.782476	0.942857	0.996571	0.922286	0.93219	0.91581	0.961905	0.859429	1	0.516952	0.805333	0.949333	0.828571	0.787048	0.724952	0.565714	0.673905	1
XM_011671484.2	35.0646	36.9783	38.9166	29.1375	46.4807	34.5598	13.6713	47.8639	117.501	0.839233	0.961283	0.961283	0.906711	0.941372	0.876106	0.950959	0.981932	1	0.839233	0.961283	0.961283	0.906711	0.941372	0.876106	0.950959	0.981932	1	0.483407	0.675516	0.874263	0.633481	0.858776	0.639381	0.193584	0.863938	1
XM_030983007.1	45.4907	38.0212	42.0224	37.8525	47.5551	42.4477	16.1231	47.0022	148.271	0.883149	1	1	0.922509	1	0.880689	1	0.96679	1	0.883149	1	1	0.922509	1	0.880689	1	0.96679	1	0.689422	0.833948	0.863469	0.841328	0.924969	0.814883	0.239237	0.910824	1
XM_030983011.1	66.3846	47.3906	45.6263	46.2577	58.535	56.2231	17.8778	58.8289	123.008	0.956778	0.97707	0.982549	0.968547	0.978896	0.962865	0.982955	0.983157	1	0.956778	0.97707	0.982549	0.968547	0.978896	0.962865	0.982955	0.983157	1	0.785308	0.90767	0.950893	0.918425	0.964083	0.895495	0.410106	0.923498	1
XM_030983015.1	79.9548	59.6724	53.9044	45.5137	81.0129	54.0811	17.336	66.4704	119.674	0.929838	1	1	0.963072	1	0.976366	1	1	1	0.929838	1	1	0.963072	1	0.976366	1	1	1	0.725258	0.988922	0.921713	0.873708	1	0.791728	0.257755	0.985968	1
XM_030983016.1	32.1643	54.3744	47.5345	30.4828	53.1039	37.3073	16.5844	52.2837	88.0636	0.812616	1	1	0.756957	1	0.760668	1	1	1	0.812616	1	1	0.756957	1	0.760668	1	1	1	0.486085	0.948052	0.988868	0.565863	0.93692	0.706865	0.28757	0.93692	0.914657
XM_030983564.1	84.9518	55.816	48.0322	41.4264	60.5771	48.228	20.1113	61.058	112.949	0.965986	1	1	0.996599	1	1	1	0.984694	1	0.965986	1	1	0.996599	1	1	1	0.984694	1	0.903061	0.95068	0.97619	0.880952	0.964286	0.853741	0.505102	0.937075	1
XM_030983020.1	46.9004	34.4427	46.8084	45.0729	47.8245	57.7995	23.1478	51.7275	120.56	0.990234	1	1	1	1	1	1	1	1	0.990234	1	1	1	1	1	1	1	1	0.894531	0.802734	0.974609	0.990234	0.990234	0.966797	0.611328	0.949219	1
XM_030983035.1	43.8231	38.4256	38.3067	39.5207	62.9076	43.8951	20.0284	53.2387	122.749	0.920965	1	0.999665	0.95278	1	0.976222	0.997656	1	1	0.920965	1	0.999665	0.95278	1	0.976222	0.997656	1	1	0.627595	0.775285	0.882117	0.88647	0.977897	0.863697	0.381112	0.96718	1
XM_030983567.1	61.5228	53.4433	49.0435	40.7039	58.2511	49.7603	17.3833	52.8276	118.585	0.873195	0.97581	0.986344	0.945377	0.972688	0.932891	0.986344	0.903238	1	0.873195	0.97581	0.986344	0.945377	0.972688	0.932891	0.986344	0.903238	1	0.620757	0.921966	0.982442	0.809208	0.942255	0.815451	0.392899	0.807647	1
XM_011676012.2	45.9277	38.2199	49.7232	44.6942	53.0601	45.7	14.9483	55.8011	151.578	0.920743	0.997988	1	0.98096	1	0.98483	0.990093	0.997059	1	0.920743	0.997988	1	0.98096	1	0.98483	0.990093	0.997059	1	0.47678	0.689164	0.957121	0.890867	0.998762	0.789628	0.293808	0.973375	1
XM_030983571.1	40.7123	39.0693	72.8558	61.4381	55.3619	71.0796	20.746	34.7394	190.588	0.958148	0.984074	0.985185	0.999259	1	0.984444	0.996667	0.964815	1	0.958148	0.984074	0.985185	0.999259	1	0.984444	0.996667	0.964815	1	0.508889	0.629259	0.848519	0.719259	0.862963	0.735185	0.456667	0.488148	1
XM_030983046.1	25.2462	45.6637	56.7374	63.4461	58.4057	57.1314	23.4982	49.8986	140.654	0.761914	0.972881	0.991027	0.85344	0.990828	0.824925	0.957527	0.971087	1	0.761914	0.972881	0.991027	0.85344	0.990828	0.824925	0.957527	0.971087	1	0.35653	0.85324	0.928215	0.612961	0.949352	0.501097	0.563709	0.861017	1
XM_030983050.1	67.6194	52.1098	48.3197	47.2302	61.987	53.199	17.2993	62.7877	164.339	0.961368	0.963317	0.966684	0.964735	0.979089	0.922205	0.972001	0.964203	1	0.961368	0.963317	0.966684	0.964735	0.979089	0.922205	0.972001	0.964203	1	0.716995	0.845472	0.909268	0.922382	0.944887	0.874535	0.408648	0.91866	1
XM_030983051.1	94.9022	55.9433	49.922	57.9399	69.2162	63.4812	14.0017	70.7412	101.639	1	1	1	1	0.997653	1	1	0.970657	1	1	1	1	1	0.997653	1	1	0.970657	1	0.996479	0.996479	0.992958	0.982394	0.996479	0.944836	0.174883	0.950704	1
XM_030983056.1	62.5683	37.4899	37.3495	38.9597	50.1277	53.6522	14.5857	49.4152	122.766	0.81834	0.912362	0.849681	0.850261	0.967499	0.874637	0.967499	0.921068	1	0.81834	0.912362	0.849681	0.850261	0.967499	0.874637	0.967499	0.921068	1	0.716773	0.656413	0.717934	0.747533	0.839814	0.80325	0.202554	0.801509	1
XM_011679829.2	53.1424	44.8102	41.6062	41.0015	48.8809	43.4259	15.169	48.0388	121.366	0.840168	0.971575	0.957596	0.925909	0.894688	0.862535	0.976701	0.912395	1	0.840168	0.971575	0.957596	0.925909	0.894688	0.862535	0.976701	0.912395	1	0.608574	0.87698	0.864399	0.839236	0.867661	0.751165	0.210158	0.794035	1
XM_030983061.1	39.7019	42.3217	42.1304	41.3308	50.2019	35.5307	19.301	50.2496	87.0042	0.806492	0.966292	0.926342	0.957553	0.947566	0.962547	0.973783	0.911361	1	0.806492	0.966292	0.926342	0.957553	0.947566	0.962547	0.973783	0.911361	1	0.533084	0.866417	0.791511	0.88764	0.845194	0.70412	0.464419	0.805243	1
NM_214618.1	37.1677	28.5622	37.3488	47.4389	47.2498	35.3839	17.0903	45.8683	107.472	0.801054	0.816593	0.965039	0.932575	0.928968	0.899834	0.978357	0.965871	1	0.801054	0.816593	0.965039	0.932575	0.928968	0.899834	0.978357	0.965871	1	0.425916	0.527192	0.748613	0.799667	0.743896	0.613208	0.355993	0.805216	1
XM_011679834.2	44.1878	56.2615	44.8654	51.1172	54.2041	44.0783	19.4204	49.5538	111.495	0.968979	0.962085	0.959069	0.986644	1	0.937096	0.961224	0.948298	1	0.968979	0.962085	0.959069	0.986644	1	0.937096	0.961224	0.948298	1	0.769927	0.764757	0.923309	0.829384	0.962516	0.772081	0.471349	0.885394	0.995692
XM_030983063.1	45.9346	39.9772	41.6744	25.9666	23.4305	12.4423	11.2028	44.8397	53.4386	1	1	1	1	1	0.92663	1	0.97962	1	1	1	1	1	1	0.92663	1	0.97962	1	0.815217	0.35462	0.627717	0.505435	0.495924	0.152174	0.11413	0.612772	0.921196
XM_030983067.1	25.6131	30.9121	31.0699	26.7476	44.5396	32.7912	12.0745	33.3671	57.7136	0.792526	0.954267	0.972672	0.920245	0.989961	0.890128	0.930842	0.963748	1	0.792526	0.954267	0.972672	0.920245	0.989961	0.890128	0.930842	0.963748	1	0.416062	0.563302	0.588957	0.530954	0.680424	0.611266	0.206916	0.50251	0.958171
XM_030983070.1	21.1243	24.6221	22.8242	20.0836	22.8849	24.6959	11.5964	22.3052	60.3578	0.985174	1	1	0.990363	1	0.919941	1	0.961453	1	0.985174	1	1	0.990363	1	0.919941	1	0.961453	1	0.377317	0.506301	0.464047	0.421794	0.587843	0.478873	0.102298	0.523351	1
XM_030983080.1	29.2104	29.3669	26.9678	19.2615	26.7723	26.3103	11.2357	28.0974	59.4842	1	1	1	0.915894	0.961589	0.918543	0.980132	0.964901	1	1	1	1	0.915894	0.961589	0.918543	0.980132	0.964901	1	0.537748	0.781457	0.619205	0.353642	0.662252	0.66755	0.119205	0.55894	1
XM_011670703.2	38.0994	30.452	41.1108	28.4321	34.5933	37.7359	10.9559	44.9677	111.748	0.825411	0.776051	0.8117	0.752285	0.787934	0.978062	0.772395	1	1	0.825411	0.776051	0.8117	0.752285	0.787934	0.978062	0.772395	1	1	0.673675	0.652651	0.728519	0.624314	0.63894	0.774223	0.122486	0.85649	1
XM_030983100.1	57.8508	48.1211	52.1557	36.9923	55.3965	44.6311	17.5844	60.9378	112.459	0.951548	0.971029	0.964535	0.962537	1	0.912587	0.998002	1	1	0.951548	0.971029	0.964535	0.962537	1	0.912587	0.998002	1	1	0.617882	0.874126	0.936563	0.740759	0.975025	0.782717	0.414086	0.983516	0.994505
XM_794011.5	50.4608	39.0493	43.1117	40.2903	49.4719	40.6966	15.1742	48.0449	119.81	0.774728	0.964979	0.954567	0.878372	0.93185	0.77946	0.901562	0.925698	1	0.774728	0.964979	0.954567	0.878372	0.93185	0.77946	0.901562	0.925698	1	0.56602	0.84619	0.831046	0.769995	0.871746	0.647894	0.302414	0.779934	1
XM_030983600.1	28.0942	25.7383	27.0629	12.5268	66.1462	19.1328	11.8041	10.4249	141.73	0.776289	0.965979	0.941237	0.890722	0.971649	0.808763	0.907216	0.861856	1	0.776289	0.965979	0.941237	0.890722	0.971649	0.808763	0.907216	0.861856	1	0.454124	0.532474	0.47268	0.224742	0.765464	0.280928	0.233505	0.256186	1
XM_030983119.1	91.4687	62.5351	58.9814	43.7925	61.0845	62.9994	19.2739	63.6821	122.693	0.953165	0.967925	0.964235	0.916548	0.953449	0.97275	0.975589	0.98155	1	0.953165	0.967925	0.964235	0.916548	0.953449	0.97275	0.975589	0.98155	1	0.835935	0.911723	0.92109	0.814363	0.881919	0.847289	0.526824	0.869997	1
XM_030983126.1	79.9819	51.7795	51.2306	47.5701	59.9369	63.2576	17.9202	68.5554	122.367	0.950112	1	1	1	1	1	0.99032	1	1	0.950112	1	1	1	1	1	0.99032	1	1	0.813105	0.938943	0.949367	0.93373	0.979896	0.966493	0.424423	0.985853	1
XM_030983128.1	56.0021	41.8476	41.1244	35.837	49.5512	48.6671	14.4084	54.1558	110.108	0.918905	0.924697	0.997367	0.951553	0.969984	0.932596	0.997367	0.989468	1	0.918905	0.924697	0.997367	0.951553	0.969984	0.932596	0.997367	0.989468	1	0.701422	0.789889	0.909426	0.877304	0.875724	0.854134	0.215903	0.956293	0.999473
XM_030983605.1	78.3499	81.7172	62.2022	40.2595	59.5054	64.5061	15.8547	68.3469	110.118	0.879747	0.998418	1	0.987342	0.988924	0.987342	0.988924	0.949367	1	0.879747	0.998418	1	0.987342	0.988924	0.987342	0.988924	0.949367	1	0.528481	0.988924	0.988924	0.843354	0.952532	0.966772	0.121835	0.946203	1
XM_030983132.1	67.0348	51.6913	49.9619	52.4475	40.8202	76.117	12.6931	71.1385	103.693	0.778155	0.901628	0.980326	0.979647	0.763908	0.959294	0.907734	0.972185	1	0.778155	0.901628	0.980326	0.979647	0.763908	0.959294	0.907734	0.972185	1	0.639077	0.834464	0.910448	0.85346	0.679783	0.842605	0.188602	0.908412	0.98711
XM_781345.5	85.2784	45.1453	48.2879	48.0666	59.7017	57.9855	14.1981	58.6395	126.301	0.965573	1	1	0.967884	1	0.983133	1	0.968115	1	0.965573	1	1	0.967884	1	0.983133	1	0.968115	1	0.608133	0.714649	0.978743	0.906192	0.989603	0.830638	0.185074	0.896488	1
XM_775847.5	82.6385	49.1709	51.5098	53.2371	61.2934	57.6745	16.8647	63.7872	125.158	0.956473	0.994945	0.995226	0.987925	1	0.972199	1	0.973322	1	0.956473	0.994945	0.995226	0.987925	1	0.972199	1	0.973322	1	0.551811	0.708509	0.961528	0.914631	0.988206	0.738837	0.296265	0.963213	1
XM_030983136.1	73.3503	50.0796	75.8866	48.6345	50.5797	46.842	15.9229	49.8044	115.237	0.944383	1	1	0.935573	0.993392	0.935022	0.980176	0.980727	1	0.944383	1	1	0.935573	0.993392	0.935022	0.980176	0.980727	1	0.721366	0.960352	0.997247	0.725771	0.950991	0.694934	0.23293	0.843062	1
XM_030983611.1	44.8853	25.1798	20.6346	11.6543	30.8271	15.5336	10.3026	36.8936	61.3504	0.88002	0.984631	0.998513	0.763014	0.942489	0.79177	0.975706	0.995042	1	0.88002	0.984631	0.998513	0.763014	0.942489	0.79177	0.975706	0.995042	1	0.604363	0.626177	0.534953	0.208726	0.676748	0.337134	0.109073	0.831929	1
XM_030983146.1	45.6703	44.2982	40.6798	29.5137	45.4589	40.1905	16.2724	40.921	122.473	0.839806	0.968793	0.979889	0.881415	0.973648	0.927184	0.98613	0.965326	1	0.839806	0.968793	0.979889	0.881415	0.973648	0.927184	0.98613	0.965326	1	0.652566	0.743412	0.911234	0.73509	0.914008	0.76699	0.313454	0.711512	1
XM_030983613.1	78.5163	46.5811	43.2788	35.074	48.5739	41.4429	12.8843	44.1771	118.357	0.831197	0.91091	0.962801	0.924664	0.963426	0.944358	0.947796	0.836511	1	0.831197	0.91091	0.962801	0.924664	0.963426	0.944358	0.947796	0.836511	1	0.607065	0.74242	0.848703	0.690528	0.83151	0.697718	0.228822	0.699281	1
XM_030983777.1	13.8777	44.9822	52.2593	29.6507	79.9656	22.3319	17.098	50.2859	114.684	0.773371	0.971671	1	0.923513	1	0.932956	1	1	1	0.773371	0.971671	1	0.923513	1	0.932956	1	1	1	0.196412	0.598678	0.949953	0.547686	0.975449	0.480642	0.406988	0.796978	1
XM_030983161.1	41.4634	28.5131	38.059	36.7673	49.0725	46.8369	15.3188	38.4486	110.568	0.881004	0.887455	0.951971	0.90681	0.969892	0.835842	0.964158	0.91828	1	0.881004	0.887455	0.951971	0.90681	0.969892	0.835842	0.964158	0.91828	1	0.617921	0.568459	0.7319	0.777778	0.754839	0.669534	0.307527	0.70681	1
XM_030983178.1	62.3979	44.1312	44.833	35.6774	48.6535	47.097	12.2785	41.7516	86.2389	0.901096	0.96688	0.944724	0.959799	0.965738	0.947236	0.902238	0.889447	1	0.901096	0.96688	0.944724	0.959799	0.965738	0.947236	0.902238	0.889447	1	0.730927	0.671311	0.789402	0.648926	0.750571	0.730471	0.123116	0.600503	1
XM_030983179.1	42.7345	36.7668	40.743	31.177	44.3627	38.5039	14.1121	41.3253	107.408	0.842105	0.940411	0.989716	0.885965	0.934664	0.877798	0.954023	0.95735	1	0.842105	0.940411	0.989716	0.885965	0.934664	0.877798	0.954023	0.95735	1	0.581065	0.705384	0.853297	0.691773	0.84755	0.664852	0.268905	0.784029	1
XM_030983186.1	42.5307	37.6531	26.0695	25.2056	35.1821	35.5077	12.342	29.2994	58.7361	0.878594	1	0.955911	0.925879	0.938019	0.973163	1	0.980831	1	0.878594	1	0.955911	0.925879	0.938019	0.973163	1	0.980831	1	0.71885	0.780831	0.720128	0.617891	0.746326	0.722684	0.0702875	0.663898	1
XM_030983188.1	23.2788	20.3549	30.2813	17.0491	36.1734	16.5047	21.2086	38.7218	62.5172	0.867518	0.984595	0.991197	0.891285	0.985915	0.887764	1	0.983715	1	0.867518	0.984595	0.991197	0.891285	0.985915	0.887764	1	0.983715	1	0.454665	0.488116	0.661532	0.383363	0.752201	0.390405	0.514965	0.769366	1
XM_775662.5	46.3747	24.4884	29.1046	26.6863	32.2972	35.5313	10.2011	36.5003	64.2814	0.952428	0.955422	0.985695	0.982036	0.974385	0.977711	0.958417	0.948769	1	0.952428	0.955422	0.985695	0.982036	0.974385	0.977711	0.958417	0.948769	1	0.56487	0.516966	0.683965	0.650033	0.720892	0.693613	0.0805057	0.762808	1
XM_030983194.1	29.5869	27.8872	24.4779	25.5981	29.1828	28.7186	12.2352	25.7856	57.3307	0.935661	0.994015	0.958105	0.970574	0.963092	0.912718	0.999501	0.970075	1	0.935661	0.994015	0.958105	0.970574	0.963092	0.912718	0.999501	0.970075	1	0.555112	0.714214	0.632918	0.599002	0.665835	0.651372	0.0793017	0.586534	0.974065
XM_030983197.1	37.945	37.9898	44.7431	34.3724	45.7393	39.2063	12.4788	42.2572	100.455	0.81813	1	0.989673	0.869191	0.934596	0.785427	0.928285	0.931727	1	0.81813	1	0.989673	0.869191	0.934596	0.785427	0.928285	0.931727	1	0.539874	0.767068	0.891566	0.725186	0.745267	0.643144	0.135972	0.823867	1
XM_001183758.4	80.7395	58.4897	60.7424	51.3186	62.393	61.4116	17.4874	64.1491	119.886	0.995156	1	1	1	1	0.987083	1	1	1	0.995156	1	1	1	1	0.987083	1	1	1	0.913348	0.995156	1	0.989774	1	0.961249	0.388052	0.986006	1
XM_030983781.1	88.4595	64.469	55.0547	59.8463	60.1892	69.1543	11.6873	54.1086	87.4845	1	1	1	1	1	1	1	1	1	1	1	1	1	1	1	1	1	1	0.691532	0.993952	1	1	0.995968	0.965726	0.0342742	1	1
XM_003728050.3	58.6152	38.6035	44.1262	39.6628	53.1959	41.1122	13.7295	46.0614	120.156	0.834983	0.956546	0.965622	0.879263	0.988449	0.836084	0.972772	0.892739	1	0.834983	0.956546	0.965622	0.879263	0.988449	0.836084	0.972772	0.892739	1	0.560781	0.626788	0.763476	0.762376	0.840759	0.632013	0.213146	0.771177	1
XM_781565.5	75.2735	54.092	54.2057	49.4822	62.1249	64.5197	20.3956	61.6019	126.796	0.917457	0.988846	0.992192	0.963748	0.994423	0.920245	0.988846	0.991634	1	0.917457	0.988846	0.992192	0.963748	0.994423	0.920245	0.988846	0.991634	1	0.746235	0.902956	0.931958	0.7942	0.931958	0.881762	0.510876	0.933631	1
XM_030983229.1	72.7164	43.2904	47.8387	47.9501	57.3838	56.9795	14.9631	53.621	117.584	0.886588	0.927022	0.971893	0.857002	0.972387	0.876233	0.9714	0.989152	1	0.886588	0.927022	0.971893	0.857002	0.972387	0.876233	0.9714	0.989152	1	0.770217	0.77071	0.876233	0.77071	0.838264	0.741124	0.218442	0.84073	1
XM_030983646.1	91.7438	55.9261	51.1013	46.7618	63.2182	59.8478	17.6162	62.7052	114.516	0.950534	0.998839	0.996284	0.991407	0.996749	0.966326	1	0.986763	1	0.950534	0.998839	0.996284	0.991407	0.996749	0.966326	1	0.986763	1	0.831863	0.933349	0.979563	0.93242	0.982118	0.935207	0.341384	0.959591	1
XM_030982645.1	63.7217	37.2061	40.7323	45.0806	43.7764	49.3517	14.843	46.4821	129.686	0.862234	0.879554	0.932311	0.916783	0.877563	0.896874	0.987657	0.887717	1	0.862234	0.879554	0.932311	0.916783	0.877563	0.896874	0.987657	0.887717	1	0.577145	0.578141	0.837746	0.720685	0.774239	0.674497	0.216205	0.746566	1
XM_030983245.1	48.6692	46.0602	43.3938	38.3084	52.3483	51.3984	17.1981	51.0174	114.239	0.949477	0.993173	1	0.961766	1	0.959035	0.993628	0.989986	1	0.949477	0.993173	1	0.961766	1	0.959035	0.993628	0.989986	1	0.760127	0.882112	0.923987	0.803368	0.988166	0.821575	0.338188	0.966318	1
XM_030983248.1	38.4112	28.9394	35.2452	28.3041	40.6059	36.9683	12.2868	35.8639	77.9809	0.856204	0.990961	0.996713	0.923583	0.974528	0.89811	0.958915	0.932621	1	0.856204	0.990961	0.996713	0.923583	0.974528	0.89811	0.958915	0.932621	1	0.568611	0.658176	0.727198	0.672145	0.824158	0.665571	0.230074	0.730485	1
XM_011670828.2	91.1696	47.4216	47.914	45.9832	57.9046	60.9373	13.5178	65.3175	118.934	0.832115	0.924072	0.956693	0.941789	0.999156	0.935602	0.926322	0.958943	1	0.832115	0.924072	0.956693	0.941789	0.999156	0.935602	0.926322	0.958943	1	0.697694	0.759561	0.845613	0.778121	0.899606	0.772497	0.199944	0.838864	1
XM_030983256.1	75.3373	51.5225	51.0188	38.78	57.9209	48.6216	16.1613	58.0409	116.259	0.878134	0.970439	0.963049	0.80626	0.951891	0.79003	0.977395	0.940878	1	0.878134	0.970439	0.963049	0.80626	0.951891	0.79003	0.977395	0.940878	1	0.603246	0.718736	0.839009	0.678742	0.878568	0.636719	0.295754	0.78235	1
XM_787270.5	41.1883	31.4893	34.8292	29.2385	37.1392	32.9844	14.3084	36.956	126.698	0.812647	0.955937	0.881937	0.923983	0.911537	0.877228	0.907164	0.871847	1	0.812647	0.955937	0.881937	0.923983	0.911537	0.877228	0.907164	0.871847	1	0.46855	0.655567	0.722503	0.648167	0.701985	0.543895	0.303734	0.60074	1
XM_788985.5	53.7702	40.6524	51.345	43.3211	43.5819	37.5621	14.7167	40.1809	115.998	0.910668	0.995501	0.965296	0.865039	0.910026	0.780206	0.955013	0.890103	1	0.910668	0.995501	0.965296	0.865039	0.910026	0.780206	0.955013	0.890103	1	0.741645	0.852185	0.947943	0.743573	0.791131	0.579049	0.251928	0.708869	1
XM_792991.5	83.68	47.31	46.27	44.69	51.59	55.16	14.55	59.1	126.6	0.95537	0.999712	1	1	1	1	0.999424	1	1	0.95537	0.999712	1	1	1	1	0.999424	1	1	0.621653	0.710913	0.955946	0.921682	0.984739	0.766772	0.284192	0.926001	1
XM_783840.5	31.5281	36.3051	41.6073	36.2023	46.7014	42.3092	16.1856	41.0375	124.129	0.853047	0.985571	0.990127	0.94456	0.990127	0.929182	0.984431	0.975318	1	0.853047	0.985571	0.990127	0.94456	0.990127	0.929182	0.984431	0.975318	1	0.482248	0.741788	0.906019	0.80881	0.938675	0.746915	0.382001	0.837858	1
XM_030982646.1	68.6948	45.9129	49.6352	45.2502	54.1463	52.9513	16.1773	56.7811	119.481	0.966132	0.993728	0.965575	0.975749	0.966969	0.97338	0.988711	0.956237	1	0.966132	0.993728	0.965575	0.975749	0.966969	0.97338	0.988711	0.956237	1	0.771289	0.804878	0.919024	0.909408	0.925714	0.89115	0.317909	0.903415	1
XM_030983296.1	71.4731	52.3819	49.3344	17.4015	85.5697	27.004	12.9297	27.317	82.7172	0.894495	0.984709	0.975917	0.852064	0.996177	0.823586	0.969801	0.8362	1	0.894495	0.984709	0.975917	0.852064	0.996177	0.823586	0.969801	0.8362	1	0.60474	0.688647	0.71961	0.368884	0.869075	0.437691	0.169343	0.51013	1
XM_030983311.1	25.0045	27.8558	27.5801	35.1723	33.7559	36.5666	14.9162	39.6694	118.518	0.758011	0.934807	0.816575	0.911602	0.864641	0.871271	0.986188	0.926519	1	0.758011	0.934807	0.816575	0.911602	0.864641	0.871271	0.986188	0.926519	1	0.567956	0.601105	0.638674	0.772928	0.681215	0.711602	0.307735	0.756906	1
XM_030983688.1	73.0019	68.8279	48.851	47.6581	64.2086	65.3449	15.6797	82.4646	117.35	0.970615	1	0.970615	0.966942	0.976125	0.959596	0.943985	0.995409	1	0.970615	1	0.970615	0.966942	0.976125	0.959596	0.943985	0.995409	1	0.924702	0.950413	0.966024	0.89348	0.944904	0.921028	0.250689	0.971534	1
XM_011678600.2	29.1872	36.8811	32.1183	30.5838	36.7708	37.9883	11.5892	43.5745	116.637	0.911061	1	1	0.851271	0.95142	0.991031	0.95142	0.988789	1	0.911061	1	1	0.851271	0.95142	0.991031	0.95142	0.988789	1	0.458894	0.698804	0.686099	0.612108	0.729447	0.609118	0.215247	0.68012	1
XM_030983791.1	47.1907	49.7335	86.308	17.9789	75.8536	76.0282	28.0229	19.8772	100.368	0.85056	1	0.928242	0.806452	0.991442	0.85846	1	0.802502	1	0.85056	1	0.928242	0.806452	0.991442	0.85846	1	0.802502	1	0.513496	0.690586	0.701777	0.312706	0.784727	0.562212	0.500329	0.35813	1
XM_003724165.3	55.317	42.5587	38.862	34.5242	43.0567	43.4155	13.1398	42.3797	118.378	0.840348	0.942438	0.956286	0.967961	0.943796	0.89085	0.96416	0.873201	1	0.840348	0.942438	0.956286	0.967961	0.943796	0.89085	0.96416	0.873201	1	0.542493	0.68151	0.809395	0.682596	0.79962	0.636981	0.19142	0.725224	1
XM_011684249.2	61.6073	48.1288	47.845	43.3443	54.9196	51.6113	17.4945	54.6579	134.118	0.921466	1	1	0.91623	1	0.918325	1	1	1	0.921466	1	1	0.91623	1	0.918325	1	1	1	0.852356	0.928796	0.943455	0.905759	0.954974	0.872251	0.39267	0.997906	1
XM_775807.5	81.1624	47.748	45.7605	43.3614	49.9302	50.9486	17.1249	55.6307	115.812	0.969059	0.990783	1	0.978275	0.957867	0.958525	1	0.977617	1	0.969059	0.990783	1	0.978275	0.957867	0.958525	1	0.977617	1	0.798552	0.903884	0.929559	0.831468	0.859118	0.878868	0.323239	0.843976	1
XM_030983340.1	21.2594	29.2016	41.6196	32.0718	47.4783	30.1609	15.8097	41.2046	127.771	0.820878	0.954931	0.961479	0.884438	0.997304	0.850924	0.959938	0.927581	1	0.820878	0.954931	0.961479	0.884438	0.997304	0.850924	0.959938	0.927581	1	0.404468	0.653698	0.932203	0.704931	0.974961	0.566641	0.387519	0.84322	1
XM_030983694.1	36.8338	32.0525	29.6182	32.1494	36.1815	38.2817	16.5257	37.3982	60.8398	0.947756	0.958473	1	0.951105	0.951775	0.944407	0.990623	0.953115	1	0.947756	0.958473	1	0.951105	0.951775	0.944407	0.990623	0.953115	1	0.564635	0.64434	0.683858	0.685198	0.748828	0.830543	0.340255	0.657066	1
XM_030983351.1	32.9946	42.1536	67.8792	17.7173	27.0973	12.8869	29.6241	34.0814	64.0056	0.767383	0.927939	0.967552	0.754319	0.917404	0.764012	0.972609	0.914876	1	0.767383	0.927939	0.967552	0.754319	0.917404	0.764012	0.972609	0.914876	1	0.373788	0.681837	0.893805	0.333755	0.455963	0.225874	0.683944	0.563843	1
XM_030983376.1	28.0565	27.4277	25.6603	23.8682	29.6204	35.5135	13.6797	26.8882	68.2915	0.785308	0.926104	0.918671	0.837341	0.964145	0.87101	0.920857	0.895059	1	0.785308	0.926104	0.918671	0.837341	0.964145	0.87101	0.920857	0.895059	1	0.420201	0.551815	0.537385	0.425448	0.596415	0.554001	0.266725	0.564495	1
XM_030983378.1	18.4584	20.0495	20.662	20.4177	22.741	26.7865	11.9494	22.0365	60.621	0.848093	0.875769	0.9877	0.862239	0.881919	0.973555	0.947724	0.873309	1	0.848093	0.875769	0.9877	0.862239	0.881919	0.973555	0.947724	0.873309	1	0.394219	0.551046	0.557811	0.51722	0.581181	0.615621	0.188807	0.568266	1
XM_011675394.2	20.5129	27.6657	48.8702	13.6886	28.0484	34.8875	13.5667	28.9059	60.0482	0.908257	0.996942	1	0.888379	0.957187	0.929664	0.996942	0.798165	1	0.908257	0.996942	1	0.888379	0.957187	0.929664	0.996942	0.798165	1	0.443425	0.672783	0.840979	0.246177	0.422018	0.642202	0.165138	0.616208	1
XM_030983403.1	40.8514	18.6406	24.8214	28.1392	32.1536	40.5493	10.7354	23.4243	52.4827	0.932401	0.912199	1	0.933955	0.994561	0.937063	0.982906	0.905206	1	0.932401	0.912199	1	0.933955	0.994561	0.937063	0.982906	0.905206	1	0.507382	0.472416	0.610723	0.674437	0.729604	0.726496	0.0986791	0.55711	0.968143
XM_030983707.1	43.4525	23.5341	22.4953	22.4064	22.7133	32.528	10.0173	23.784	64.2295	0.946943	0.880046	0.943483	1	0.970012	0.898501	0.974625	1	1	0.946943	0.880046	0.943483	1	0.970012	0.898501	0.974625	1	1	0.747405	0.626298	0.588235	0.497116	0.72895	0.677047	0.107266	0.477509	1
XM_030983411.1	81.5046	36.9015	47.9828	38.6713	39.104	71.6853	11.0743	49.3748	62.7988	0.961905	0.968254	0.989322	0.980952	0.975758	0.97114	0.976912	0.969408	1	0.961905	0.968254	0.989322	0.980952	0.975758	0.97114	0.976912	0.969408	1	0.837518	0.711111	0.785281	0.764502	0.638384	0.812698	0.127561	0.786147	0.998557
XM_030983727.1	46.1499	44.5831	49.1814	38.4419	52.3976	51.1465	17.0938	52.6828	123.008	0.948233	1	1	0.991783	1	0.991783	1	0.986853	1	0.948233	1	1	0.991783	1	0.991783	1	0.986853	1	0.89318	0.984388	0.95645	0.908792	0.982744	0.965489	0.361545	0.885785	1
XM_001198589.4	76.4566	47.1202	51.0098	44.4465	53.4489	53.2062	12.4944	50.9141	122.172	0.822596	0.871401	0.972426	0.886042	0.946315	0.921425	0.899707	0.899951	1	0.822596	0.871401	0.972426	0.886042	0.946315	0.921425	0.899707	0.899951	1	0.587848	0.6408	0.843826	0.781113	0.849683	0.70693	0.233041	0.723768	1
XM_781951.5	28.9039	29.5232	44.0227	37.1423	48.7507	36.2758	19.1334	41.7244	120.679	0.915394	1	1	0.982374	1	0.875441	1	1	1	0.915394	1	1	0.982374	1	0.875441	1	1	1	0.66275	0.942421	0.931845	0.826087	0.983549	0.750881	0.470035	0.977673	1
XM_030983422.1	36.0314	34.0561	44.0777	34.5004	48.02	41.9784	15.4026	49.2047	120.895	0.810635	0.959165	0.957595	0.946601	0.976442	0.898586	0.978236	0.963204	1	0.810635	0.959165	0.957595	0.946601	0.976442	0.898586	0.978236	0.963204	1	0.476778	0.601526	0.875252	0.779448	0.937626	0.702715	0.248149	0.867848	1
XM_780410.5	34.829	33.0428	41.5505	28.2649	45.8875	31.9941	12.7248	59.883	126.85	0.830369	0.898915	0.958351	0.908026	0.95705	0.888937	0.925813	0.954013	1	0.830369	0.898915	0.958351	0.908026	0.95705	0.888937	0.925813	0.954013	1	0.484165	0.622993	0.878959	0.581345	0.895011	0.506725	0.28243	0.904989	1
XM_030983430.1	27.8727	32.0029	33.1566	28.9625	39.6623	29.2823	12.7584	41.578	114.66	0.864998	0.944393	0.829472	0.90207	0.945011	0.881989	0.953043	0.885697	1	0.864998	0.944393	0.829472	0.90207	0.945011	0.881989	0.953043	0.885697	1	0.496756	0.719493	0.669138	0.711152	0.794563	0.614767	0.18443	0.716404	0.992586
XM_775017.5	74.2711	57.1812	52.5142	41.1383	58.6909	57.6702	20.1533	55.7127	119.088	0.988598	1	0.976526	0.998659	1	0.998659	1	0.995976	1	0.988598	1	0.976526	0.998659	1	0.998659	1	0.995976	1	0.802817	0.93226	0.945003	0.920188	0.985245	0.916834	0.52448	0.954393	1
XM_030983437.1	29.2796	22.4987	27.1594	18.9516	20.9188	20.3463	10.5166	30.2182	60.9465	0.920455	0.986142	0.987251	0.93071	0.865022	0.943736	0.976164	0.981153	1	0.920455	0.986142	0.987251	0.93071	0.865022	0.943736	0.976164	0.981153	1	0.386641	0.432927	0.567073	0.478381	0.47755	0.417683	0.0698448	0.691242	1
XM_030983444.1	40.1149	38.9842	34.6556	20.8813	44.1378	35.3321	11.1516	33.9841	61.3792	0.804574	0.936594	0.877717	0.794158	0.976902	0.860507	0.932065	0.94769	1	0.804574	0.936594	0.877717	0.794158	0.976902	0.860507	0.932065	0.94769	1	0.543252	0.705389	0.706069	0.485281	0.776042	0.540987	0.0688406	0.622509	1
NM_214546.1	66.7725	46.1617	55.5351	46.4286	51.6138	50.9354	15.7708	60.9459	117.903	0.863971	0.974265	0.972886	0.88557	0.897978	0.914062	0.974724	0.897518	1	0.863971	0.974265	0.972886	0.88557	0.897978	0.914062	0.974724	0.897518	1	0.815257	0.903493	0.949449	0.858915	0.848346	0.869945	0.251379	0.842831	1
XM_778947.5	63.3471	47.6408	59.8916	40.1306	56.0623	55.8844	11.9621	54.4641	119.101	0.873028	0.978588	0.97408	0.948159	1	0.921112	0.826446	0.912472	1	0.873028	0.978588	0.97408	0.948159	1	0.921112	0.826446	0.912472	1	0.532682	0.753944	0.923742	0.784373	0.937641	0.815552	0.176559	0.792637	1
XM_030983447.1	57.725	53.6476	63.7397	44.8996	63.3257	53.0539	16.698	67.4324	114.139	0.957582	0.985584	1	0.962573	1	0.964236	1	0.985861	1	0.957582	0.985584	1	0.962573	1	0.964236	1	0.985861	1	0.794012	0.964236	0.997505	0.888827	0.990574	0.856668	0.305517	0.972553	1
XM_030983451.1	69.9236	44.8999	50.4035	38.9056	61.8038	48.6041	18.7269	62.9609	104.44	0.942978	1	1	0.99472	0.988384	0.99472	1	1	1	0.942978	1	1	0.99472	0.988384	0.99472	1	1	1	0.865892	0.937698	0.936642	0.86906	0.983105	0.921859	0.146779	0.99472	1
XM_003729133.3	34.3699	27.2511	40.3655	34.8405	43.8009	27.8424	10.8277	41.3444	125.197	0.806219	0.943035	0.947761	0.924129	0.947015	0.884826	0.985821	0.916169	1	0.806219	0.943035	0.947761	0.924129	0.947015	0.884826	0.985821	0.916169	1	0.252239	0.343284	0.855473	0.718159	0.878109	0.469403	0.1699	0.744776	1
XM_001197240.3	71.4053	51.4985	55.4562	50.9989	60.2305	58.0717	18.8622	66.2322	130.924	0.996877	0.996097	0.98751	0.996877	0.996877	0.996877	0.986729	0.996097	1	0.996877	0.996097	0.98751	0.996877	0.996877	0.996877	0.986729	0.996097	1	0.9516	0.996097	0.986729	0.995316	0.985948	0.9516	0.492584	0.993755	1
XM_003729748.3	91.6877	57.548	59.8973	47.9838	63.0119	69.2402	11.9519	75.9912	133.56	0.95927	0.953652	0.941011	1	1	0.986657	1	0.945225	1	0.95927	0.953652	0.941011	1	1	0.986657	1	0.945225	1	0.874298	0.857444	0.912921	0.894663	0.971208	0.919944	0.0203652	0.912921	1
XM_030983455.1	67.1842	66.3398	69.9471	23.7049	26.1908	37.2209	19.9372	15.6446	114.58	0.933848	0.98677	0.984564	0.927233	0.885336	0.945976	0.963616	0.803749	1	0.933848	0.98677	0.984564	0.927233	0.885336	0.945976	0.963616	0.803749	1	0.746417	0.76516	0.826902	0.624035	0.509372	0.674752	0.52591	0.359427	1
XM_003726270.3	52.7882	75.9299	74.3081	40.0772	51.5957	46.254	25.2829	49.0358	125.083	0.825414	1	1	0.836092	0.988254	0.847838	0.988254	0.969568	1	0.825414	1	1	0.836092	0.988254	0.847838	0.988254	0.969568	1	0.689802	0.927923	1	0.727176	0.928457	0.790176	0.596903	0.865456	1
XM_030983462.1	66.3632	71.2235	64.8069	44.0171	59.8792	50.1842	16.6537	62.4507	119.553	0.889793	0.986186	0.985879	0.901612	0.972218	0.901305	0.966385	0.937222	1	0.889793	0.986186	0.985879	0.901612	0.972218	0.901305	0.966385	0.937222	1	0.729854	0.856025	0.917882	0.782195	0.90284	0.76792	0.356255	0.849271	1
XM_030983470.1	77.4702	64.774	61.9756	55.3365	67.4543	62.6541	17.1641	70.7446	114.143	0.922741	0.992407	0.944191	0.931853	0.929385	0.919514	0.949886	0.94533	1	0.922741	0.992407	0.944191	0.931853	0.929385	0.919514	0.949886	0.94533	1	0.803341	0.887813	0.911162	0.850038	0.906796	0.84757	0.384207	0.901291	1
XM_030983472.1	45.5342	45.3282	52.0113	49.4594	56.7281	56.955	18.8405	61.726	122.054	0.997424	1	1	0.995583	0.994111	1	1	1	1	0.997424	1	1	0.995583	0.994111	1	1	1	1	0.791682	0.95657	0.977549	0.969452	0.993375	0.992271	0.43283	1	1
XM_030983747.1	74.5466	63.5626	69.9491	48.7263	72.9819	63.4574	19.0189	59.9726	128.379	0.899853	1	1	0.96539	1	0.982327	0.999264	0.956554	1	0.899853	1	1	0.96539	1	0.982327	0.999264	0.956554	1	0.863034	0.97349	0.987482	0.940353	1	0.918262	0.493373	0.868925	1
XM_030983481.1	56.6128	51.3011	60.7201	45.8719	68.4326	46.7325	15.8436	72.1206	128.53	0.81101	0.929625	0.962353	0.918086	0.981271	0.851116	0.96084	0.973326	1	0.81101	0.929625	0.962353	0.918086	0.981271	0.851116	0.96084	0.973326	1	0.547106	0.673288	0.860764	0.788687	0.882898	0.67272	0.330117	0.910518	1
XM_795304.5	45.7279	39.8313	48.6806	34.804	54.9589	35.0799	12.6143	44.7875	110.485	0.839636	0.86954	0.889768	0.932864	0.983876	0.900029	0.866901	0.818821	1	0.839636	0.86954	0.889768	0.932864	0.983876	0.900029	0.866901	0.818821	1	0.468484	0.63735	0.799472	0.71416	0.947816	0.541777	0.228672	0.695984	1
XM_792981.5	69.7696	52.8216	51.5699	41.3045	62.7551	52.5896	19.446	68.366	119.236	0.907023	0.990109	0.992582	0.909496	0.984669	0.884273	1	0.981701	1	0.907023	0.990109	0.992582	0.909496	0.984669	0.884273	1	0.981701	1	0.767062	0.826904	0.93274	0.816024	0.961424	0.766568	0.530663	0.92087	1
XM_030983905.1	37.0862	42.4514	38.6388	31.4327	51.1843	31.053	15.5191	40.5005	127.878	0.843813	0.993408	0.991379	0.929513	1	0.903651	0.977181	0.962475	1	0.843813	0.993408	0.991379	0.929513	1	0.903651	0.977181	0.962475	1	0.394523	0.716024	0.820994	0.731237	0.944219	0.670892	0.198783	0.827079	1
XM_030983906.1	44.753	43.223	49.287	43.6288	58.924	48.883	18.1236	60.3317	122.383	0.95989	1	1	0.990385	1	0.973077	1	1	1	0.95989	1	1	0.990385	1	0.973077	1	1	1	0.764011	0.844505	0.996429	0.954396	0.993132	0.852198	0.466484	1	1
XM_030983909.1	44.3541	58.8311	56.482	49.0482	72.3734	65.6934	19.832	63.4513	133.667	0.984259	1	1	0.984722	1	0.9875	1	1	1	0.984259	1	1	0.984722	1	0.9875	1	1	1	0.7125	0.883333	0.978704	0.959259	0.993056	0.971759	0.460648	0.989815	1
XM_030984908.1	37.8643	44.7933	51.1329	40.06	55.4352	46.4658	18.6365	60.7542	125.793	0.985714	1	1	0.985977	0.999912	0.98589	0.999649	1	1	0.985714	1	1	0.985977	0.999912	0.98589	0.999649	1	1	0.810955	0.946363	0.994303	0.883611	0.990798	0.87362	0.41709	0.984663	1
XM_030983917.1	68.0231	54.7753	57.1967	54.2029	72.8999	65.8182	17.9228	70.5013	118.071	0.983172	1	1	0.979935	1	0.993851	1	0.995469	1	0.983172	1	1	0.979935	1	0.993851	1	0.995469	1	0.693204	0.943042	0.991909	0.971845	0.990939	0.960194	0.412945	0.982201	1
XM_003725423.3	21.5654	23.0542	21.948	15.273	28.6709	17.0996	10.6271	26.2834	65.2711	0.976937	0.985807	0.99586	0.991721	0.994086	0.982259	0.962744	1	1	0.976937	0.985807	0.99586	0.991721	0.994086	0.982259	0.962744	1	1	0.520402	0.52809	0.484329	0.296274	0.693672	0.381431	0.0875222	0.574808	1
XM_778463.4	27.3562	37.4709	28.2091	49.6317	29.479	52.6071	11.0458	37.8849	61.695	0.880383	0.96309	0.994874	0.94566	0.968216	0.921053	0.978469	0.906357	1	0.880383	0.96309	0.994874	0.94566	0.968216	0.921053	0.978469	0.906357	1	0.48257	0.666097	0.570062	0.70745	0.598086	0.686261	0.101846	0.668831	0.993165
XM_030984918.1	48.578	35.724	42.9302	32.0429	42.8248	46.8798	11.7723	50.0907	53.8813	0.903169	0.983568	0.978873	0.963028	0.983568	0.948944	0.965962	0.981808	1	0.903169	0.983568	0.978873	0.963028	0.983568	0.948944	0.965962	0.981808	1	0.630282	0.673122	0.842136	0.683685	0.867371	0.706573	0.0710094	0.815728	1
XM_030983935.1	17.4047	34.9536	28.6621	30.169	38.9122	28.8725	13.511	42.8254	94.7494	0.863436	0.928124	0.82147	0.926269	0.884303	0.89636	0.85022	0.961744	1	0.863436	0.928124	0.82147	0.926269	0.884303	0.89636	0.85022	0.961744	1	0.36958	0.518201	0.648505	0.636216	0.688848	0.551588	0.265013	0.689311	1
XM_030984922.1	46.5687	39.4682	42.8771	37.734	48.5039	39.4974	13.0783	48.7894	120.88	0.868751	0.970386	0.983653	0.959725	0.983416	0.876333	0.972045	0.959014	1	0.868751	0.970386	0.983653	0.959725	0.983416	0.876333	0.972045	0.959014	1	0.383558	0.654347	0.905473	0.865198	0.901445	0.629472	0.208955	0.823975	0.998815
XM_030983942.1	63.9257	47.9892	54.0415	47.4004	57.749	55.4757	18.4433	61.4183	116.799	0.960217	0.990597	1	0.96311	1	0.955154	1	1	1	0.960217	0.990597	1	0.96311	1	0.955154	1	1	1	0.80868	0.952622	0.99349	0.945027	1	0.928752	0.435081	0.996022	1
XM_030983955.1	34.8049	39.721	48.2502	39.8685	52.4442	44.888	15.0869	52.3057	126.825	0.94087	0.976696	0.988522	0.970783	0.986087	0.978087	0.954087	0.963478	1	0.94087	0.976696	0.988522	0.970783	0.986087	0.978087	0.954087	0.963478	1	0.640348	0.768348	0.933913	0.818087	0.931826	0.766261	0.29287	0.896348	1
XM_030984924.1	65.6435	46.6566	51.489	46.4107	60.318	52.8688	14.6218	65.1961	119.395	0.897717	1	1	0.939794	0.999329	0.968666	0.965756	1	1	0.897717	1	1	0.939794	0.999329	0.968666	0.965756	1	1	0.514548	0.72829	0.973366	0.883617	0.965533	0.767234	0.2594	0.9906	1
XM_030984926.1	66.9334	60.3651	76.1495	52.2728	59.2796	54.9006	24.4336	55.0348	119.543	0.921113	0.974218	0.973704	0.945044	0.927116	0.915006	0.96437	0.930056	1	0.921113	0.974218	0.973704	0.945044	0.927116	0.915006	0.96437	0.930056	1	0.637349	0.782664	0.891466	0.779128	0.792656	0.714509	0.408047	0.755916	1
XM_011674208.2	29.8068	37.4232	44.9106	33.4979	47.2324	36.7663	14.5705	47.5789	119.859	0.834462	0.977427	0.96012	0.914221	0.988713	0.868322	0.942563	0.946827	1	0.834462	0.977427	0.96012	0.914221	0.988713	0.868322	0.942563	0.946827	1	0.481816	0.805117	0.918987	0.741911	0.898921	0.652621	0.263607	0.885127	1
XM_011667321.2	47.42	35.19	41.94	36.38	49.81	39.61	15.95	49.63	124.9	0.803076	0.977003	0.970911	0.920347	0.981572	0.883338	0.970302	0.915169	1	0.803076	0.977003	0.970911	0.920347	0.981572	0.883338	0.970302	0.915169	1	0.518428	0.668139	0.864149	0.77155	0.902071	0.69601	0.345873	0.823485	1
XM_775607.5	56.3481	69.0912	48.2654	39.3994	66.0506	38.9727	20.3243	46.2927	128.868	0.935032	1	0.989809	0.950318	1	0.943312	1	0.967516	1	0.935032	1	0.989809	0.950318	1	0.943312	1	0.967516	1	0.556688	0.940127	0.949682	0.887898	0.973885	0.779618	0.600637	0.879618	1
XM_001199349.4	22.8098	26.5071	33.0377	28.8799	42.6852	27.9086	11.8944	35.7021	120.468	0.829618	0.969745	0.967197	0.913057	0.966879	0.89172	0.937898	0.867516	1	0.829618	0.969745	0.967197	0.913057	0.966879	0.89172	0.937898	0.867516	1	0.269427	0.467197	0.751911	0.647134	0.900955	0.517834	0.144586	0.676115	1
XM_793252.5	72.0818	50.9466	51.8284	41.2814	52.9635	53.0636	16.1815	55.4914	122.193	0.827978	0.893989	0.903388	0.907322	0.91847	0.899016	0.947104	0.820546	1	0.827978	0.893989	0.903388	0.907322	0.91847	0.899016	0.947104	0.820546	1	0.676503	0.806995	0.859672	0.711694	0.864699	0.700328	0.332896	0.737705	1
XM_030983978.1	59.0322	50.5613	50.6259	47.6976	52.3959	55.6616	17.6944	52.8404	123.504	0.909091	0.988724	0.995067	0.912615	0.957012	0.940099	1	0.947146	1	0.909091	0.988724	0.995067	0.912615	0.957012	0.940099	1	0.947146	1	0.748414	0.949965	0.973221	0.846371	0.951374	0.837914	0.381254	0.866103	1
XM_030984929.1	45.2698	18.4128	36.46	33.077	34.8897	19.3872	18.8927	27.6813	72.096	0.908083	0.845494	0.969957	0.91774	0.885908	0.87804	0.967454	0.971745	1	0.908083	0.845494	0.969957	0.91774	0.885908	0.87804	0.967454	0.971745	1	0.593348	0.374106	0.706366	0.601931	0.641989	0.442418	0.326538	0.609084	1
XM_030983981.1	19.5146	27.2038	23.7602	12.9751	32.0314	22.5929	16.9572	32.8167	121.712	0.883902	0.968557	0.966676	0.823703	0.979575	0.954045	0.983875	0.948132	1	0.883902	0.968557	0.966676	0.823703	0.979575	0.954045	0.983875	0.948132	1	0.368449	0.601182	0.524859	0.293738	0.648213	0.584789	0.370868	0.71298	1
XM_030984936.1	59.2065	53.437	52.5764	58.7471	65.4387	60.6384	28.2721	76.1459	116.438	0.87175	0.9641	0.945902	0.856029	0.96051	0.859866	0.965214	0.97945	1	0.87175	0.9641	0.945902	0.856029	0.96051	0.859866	0.965214	0.97945	1	0.664397	0.838079	0.806512	0.702154	0.860238	0.709829	0.60151	0.870884	1
XM_011667337.2	34.8951	30.6661	39.163	30.5142	39.744	37.5222	14.3458	35.9807	124.458	0.796002	0.980416	0.992248	0.759282	0.982864	0.920849	0.888617	0.897593	1	0.796002	0.980416	0.992248	0.759282	0.982864	0.920849	0.888617	0.897593	1	0.563035	0.667483	0.871481	0.655243	0.866585	0.634435	0.241534	0.69849	1
XM_030983986.1	86.0021	53.9236	68.2113	50.4277	66.232	62.6629	24.8228	73.3276	130.082	0.98652	1	1	0.990809	1	0.966912	1	0.971201	1	0.98652	1	1	0.990809	1	0.966912	1	0.971201	1	0.855392	0.962623	0.977328	0.952206	0.995711	0.94424	0.742034	0.95527	1
XM_786092.4	40.164	42.5326	44.1367	32.4966	52.5279	36.8903	16.0389	53.4122	126.968	0.861979	1	1	0.886719	1	0.885417	0.983073	0.955729	1	0.861979	1	1	0.886719	1	0.885417	0.983073	0.955729	1	0.598307	0.828776	0.857422	0.708984	0.919922	0.733073	0.296224	0.852865	1
XM_030983990.1	49.4288	37.7187	48.2442	42.159	52.4881	45.497	13.3721	55.7228	126.336	0.839228	0.912647	0.946945	0.900679	0.992497	0.940336	0.988746	0.916041	1	0.839228	0.912647	0.946945	0.900679	0.992497	0.940336	0.988746	0.916041	1	0.45552	0.599857	0.866559	0.778671	0.907646	0.738657	0.165416	0.807431	1
XM_030983994.1	47.1875	40.0224	49.0152	37.9141	52.953	39.3048	14.2776	55.92	119.517	0.844619	0.89996	0.965412	0.953705	0.975921	0.853532	0.959558	0.950113	1	0.844619	0.89996	0.965412	0.953705	0.975921	0.853532	0.959558	0.950113	1	0.56166	0.63097	0.888785	0.804443	0.917254	0.64853	0.249302	0.815751	0.996674
XM_003728146.3	86.6126	58.1399	58.8489	48.0477	59.2848	57.3128	20.9403	67.1105	120.23	0.886034	0.988396	0.983423	0.970162	0.961873	0.963116	0.929963	0.896809	1	0.886034	0.988396	0.983423	0.970162	0.961873	0.963116	0.929963	0.896809	1	0.67385	0.71695	0.936593	0.8276	0.871529	0.716121	0.613344	0.806465	1
XM_030984945.1	32.7808	37.2947	40.4821	43.161	51.9494	44.1752	16.9946	51.5217	96.8138	0.88	1	0.925128	0.908718	1	0.940513	0.985641	0.913846	1	0.88	1	0.925128	0.908718	1	0.940513	0.985641	0.913846	1	0.61641	0.741538	0.876923	0.81641	0.933333	0.791795	0.420513	0.855385	0.966154
XM_030985017.1	50.2172	43.3505	47.0569	39.3008	57.0064	46.3794	18.255	61.8616	129.083	0.990805	1	1	0.957471	1	0.934483	1	1	1	0.990805	1	1	0.957471	1	0.934483	1	1	1	0.913793	1	1	0.891954	0.991954	0.910345	0.362069	1	1
XM_003728561.3	68.5627	49.2911	55.8334	42.6011	55.4668	56.3022	17.4557	62.2856	125.496	0.95296	0.959043	0.950122	0.933496	1	0.935929	0.989862	0.967153	1	0.95296	0.959043	0.950122	0.933496	1	0.935929	0.989862	0.967153	1	0.809408	0.909165	0.945255	0.846715	0.963504	0.889294	0.409165	0.88159	1
XM_030984005.1	91.7881	59.1251	69.0102	46.6162	69.2446	54.9797	17.0731	64.9025	126.913	0.858985	1	1	0.950846	1	0.858985	1	0.979855	1	0.858985	1	1	0.950846	1	0.858985	1	0.979855	1	0.771152	0.887188	1	0.912973	0.99033	0.821918	0.402901	0.938759	1
XM_030984008.1	73.0962	48.2786	58.0907	46.7183	61.4984	60.9919	16.432	74.9674	117.499	0.946018	0.964831	0.997608	0.991143	0.995216	0.98332	0.934833	0.99263	1	0.946018	0.964831	0.997608	0.991143	0.995216	0.98332	0.934833	0.99263	1	0.780515	0.849108	0.974916	0.923972	0.974722	0.908521	0.340186	0.970778	1
XM_003728558.3	36.0492	29.1296	38.4371	42.7948	53.2336	36.2787	13.2031	55.4859	107.731	0.808376	0.918782	0.955161	0.940778	0.967005	0.900169	0.986041	0.940355	1	0.808376	0.918782	0.955161	0.940778	0.967005	0.900169	0.986041	0.940355	1	0.459391	0.514805	0.775804	0.701354	0.878596	0.600677	0.225042	0.785956	0.977157
XM_030984012.1	19.6921	27.6507	31.9851	18.481	40.4511	17.7345	15.3886	31.9546	57.5687	0.913545	1	1	0.998079	1	0.981748	1	1	1	0.913545	1	1	0.998079	1	0.981748	1	1	1	0.417867	0.611912	0.847262	0.377522	0.894332	0.323727	0.385207	0.727185	1
XM_030984015.1	44.1162	46.2215	60.1672	41.9359	49.9063	46.866	17.0087	55.6963	128.242	0.860619	0.973608	0.988866	0.891134	0.962474	0.903918	0.988454	0.971546	1	0.860619	0.973608	0.988866	0.891134	0.962474	0.903918	0.988454	0.971546	1	0.629691	0.877113	0.975258	0.763711	0.85732	0.74268	0.345567	0.868454	1
XM_011669371.2	68.8463	50.4781	65.1229	55.4887	58.9798	66.4089	20.402	71.2142	123.469	0.928347	1	1	0.956185	0.924958	0.922295	0.995885	0.992254	1	0.928347	1	1	0.956185	0.924958	0.922295	0.995885	0.992254	1	0.654079	0.854031	0.993706	0.86686	0.866134	0.850399	0.56427	0.946018	1
XM_003729239.3	47.79	41.59	49.02	40.11	48.31	47.92	13.59	43.77	126.47	0.798571	0.993502	0.994802	0.962963	1	0.946719	1	0.888239	1	0.798571	0.993502	0.994802	0.962963	1	0.946719	1	0.888239	1	0.523717	0.735543	0.979857	0.79922	0.99935	0.768031	0.168941	0.702404	1
XM_030984032.1	50.2673	45.5856	51.001	38.5409	56.0077	76.2599	17.8896	53.9435	123.596	0.936146	0.987457	0.993729	0.953962	0.995582	0.961231	0.994299	0.970353	1	0.936146	0.987457	0.993729	0.953962	0.995582	0.961231	0.994299	0.970353	1	0.610604	0.768529	0.957811	0.778506	0.976767	0.813854	0.451254	0.88455	1
XM_781483.5	62.3515	58.5777	50.4272	50.3124	57.6093	56.4932	18.8146	55.5095	122.409	1	1	1	1	1	0.985745	0.988769	0.972354	1	1	1	1	1	1	0.985745	0.988769	0.972354	1	0.730454	0.891145	0.970194	0.99568	0.995248	0.97797	0.44622	0.944276	1
XM_030984954.1	84.949	39.8494	53.9065	43.7012	53.2264	51.6775	25.5574	79.863	104.232	0.900498	0.872305	0.893864	0.844113	0.93864	0.85738	1	0.883914	1	0.900498	0.872305	0.893864	0.844113	0.93864	0.85738	1	0.883914	1	0.822554	0.809287	0.862355	0.79602	0.903814	0.71476	0.814262	0.882255	1
XM_030984037.1	56.5442	48.8253	51.2939	46.3982	63.6159	54.9864	17.4866	64.0981	125.378	0.972146	0.991559	0.987128	0.953788	1	0.941549	0.994092	0.929943	1	0.972146	0.991559	0.987128	0.953788	1	0.941549	0.994092	0.929943	1	0.778645	0.880777	0.886474	0.83161	0.978899	0.821903	0.375818	0.851445	1
XM_030984038.1	68.8837	49.9035	58.0205	48.8616	60.0882	56.9252	16.326	64.4162	119.956	0.958172	0.973941	0.988908	0.985434	0.981825	0.990378	0.972738	0.938527	1	0.958172	0.973941	0.988908	0.985434	0.981825	0.990378	0.972738	0.938527	1	0.738073	0.813711	0.940398	0.936122	0.964052	0.848323	0.307096	0.89122	1
XM_781928.4	49.1657	35.8854	39.4362	29.4901	44.9142	34.9265	15.5423	49.702	111.069	0.79859	0.88721	0.886203	0.760322	0.865055	0.778449	0.886203	0.863041	1	0.79859	0.88721	0.886203	0.760322	0.865055	0.778449	0.886203	0.863041	1	0.609265	0.796576	0.855992	0.722054	0.836858	0.730111	0.304129	0.712991	1
XM_030984962.1	30.9635	57.6805	67.6405	60.1096	60.5101	63.3725	28.0616	22.8467	119.515	0.919931	0.990307	0.991502	0.973841	0.985261	0.951799	0.986058	0.8951	1	0.919931	0.990307	0.991502	0.973841	0.985261	0.951799	0.986058	0.8951	1	0.502457	0.871863	0.952065	0.794184	0.893507	0.766299	0.626344	0.451069	1
XM_030984045.1	58.6753	43.3317	51.4933	40.3574	53.4085	48.5022	13.9967	62.8554	120.909	0.838531	0.980865	0.984448	0.917922	0.981353	0.909616	0.977282	0.957577	1	0.838531	0.980865	0.984448	0.917922	0.981353	0.909616	0.977282	0.957577	1	0.521049	0.630242	0.939581	0.80425	0.950167	0.736748	0.231496	0.905301	1
XM_030984055.1	34.9553	30.2226	40.0006	34.8859	43.7968	36.8814	13.8927	43.4891	118.842	0.848978	0.817111	0.858677	0.924835	0.959127	0.871147	0.97991	0.853481	1	0.848978	0.817111	0.858677	0.924835	0.959127	0.871147	0.97991	0.853481	1	0.448216	0.558711	0.755802	0.750606	0.864912	0.642882	0.209214	0.748182	1
XM_030984067.1	51.5441	51.2421	64.7229	45.1149	58.2559	62.3986	19.4854	67.202	123.732	0.926263	0.992717	0.950614	0.973145	0.989531	0.957442	0.966318	0.954483	1	0.926263	0.992717	0.950614	0.973145	0.989531	0.957442	0.966318	0.954483	1	0.729859	0.900774	0.896677	0.88985	0.935139	0.894401	0.360036	0.912381	1
XM_030984964.1	50.3868	40.7075	54.1482	44.0759	54.1492	74.1905	22.3295	57.4784	118.437	0.926661	0.967645	0.98145	0.973684	0.955134	0.943054	0.984469	0.976273	1	0.926661	0.967645	0.98145	0.973684	0.955134	0.943054	0.984469	0.976273	1	0.686799	0.844262	0.935289	0.912856	0.911993	0.856342	0.437446	0.930544	1
XM_003726519.3	31.7285	43.7379	48.5727	34.7749	50.8083	45.4242	18.9561	49.4406	119.378	0.933088	0.946324	0.990441	0.952941	0.980882	0.945588	1	0.930147	1	0.933088	0.946324	0.990441	0.952941	0.980882	0.945588	1	0.930147	1	0.672059	0.8625	0.946324	0.814706	0.928676	0.813971	0.415441	0.911029	1
XM_003727572.3	64.7542	48.7596	57.9458	45.1449	55.384	52.6871	14.9979	47.3495	115.878	0.918994	0.954509	0.952913	0.893456	0.949322	0.895451	0.953312	0.881484	1	0.918994	0.954509	0.952913	0.893456	0.949322	0.895451	0.953312	0.881484	1	0.652434	0.783719	0.897845	0.737031	0.863528	0.758579	0.243017	0.760176	1
XM_030985021.1	57.6364	62.1035	71.6552	43.8696	73.2898	53.4774	19.5449	62.4423	121.501	0.851149	1	1	0.853147	1	0.859141	1	0.98002	1	0.851149	1	1	0.853147	1	0.859141	1	0.98002	1	0.752248	0.97003	0.992008	0.8002	0.981019	0.817183	0.410589	0.873127	1
XM_030984074.1	51.1259	44.8716	49.425	45.2826	59.7882	49.9214	19.8979	55.1698	112.035	0.965368	0.986532	0.987494	0.983165	1	0.962001	0.994228	0.967773	1	0.965368	0.986532	0.987494	0.983165	1	0.962001	0.994228	0.967773	1	0.72102	0.965368	0.958634	0.961039	0.991342	0.895623	0.523329	0.94228	1
XM_030984076.1	52.9923	55.781	58.9333	42.4175	67.4025	52.9874	18.8228	54.2796	125.518	0.823297	0.994683	0.990355	0.830592	1	0.829974	0.988253	0.946086	1	0.823297	0.994683	0.990355	0.830592	1	0.829974	0.988253	0.946086	1	0.755039	0.906022	0.984543	0.787437	0.977124	0.781254	0.39953	0.864598	1
XM_011679618.2	20.7476	22.7237	37.7655	34.386	44.6926	28.4557	14.2839	36.6825	123.667	0.850382	0.983511	0.882137	0.938626	1	0.875725	0.993282	0.968855	1	0.850382	0.983511	0.882137	0.938626	1	0.875725	0.993282	0.968855	1	0.329466	0.529466	0.861069	0.825344	0.970382	0.63145	0.239084	0.850382	1
XM_030984970.1	79.0827	60.9291	73.2655	54.7799	74.3982	60.4134	23.4515	66.6193	128.375	0.96875	1	1	1	0.995443	0.973958	1	0.955729	1	0.96875	1	1	1	0.995443	0.973958	1	0.955729	1	0.732422	0.994792	1	0.897135	0.988932	0.932943	0.754557	0.896484	1
XM_030984079.1	40.171	31.8041	47.7829	36.2798	42.7591	37.8828	19.3403	42.1463	115.74	0.772984	0.95453	0.98241	0.897113	0.948888	0.859608	0.9001	0.937936	1	0.772984	0.95453	0.98241	0.897113	0.948888	0.859608	0.9001	0.937936	1	0.476269	0.557584	0.827415	0.701626	0.705941	0.557584	0.421839	0.699635	1
XM_030984086.1	79.7012	60.7679	66.507	53.8207	68.9779	70.3756	17.7199	77.8529	127.195	0.958746	1	1	1	1	1	1	1	1	0.958746	1	1	1	1	1	1	1	1	0.936469	1	1	0.929868	1	1	0.336634	0.976898	1
XM_030984087.1	85.1743	52.5801	62.1564	54.6648	60.8877	58.0265	14.7366	78.0489	123.89	0.908291	0.973613	0.992498	0.980339	0.975812	0.987065	0.984737	0.995731	1	0.908291	0.973613	0.992498	0.980339	0.975812	0.987065	0.984737	0.995731	1	0.525547	0.695382	0.959126	0.938947	0.945285	0.831716	0.25055	0.946837	1
XM_011669642.2	89.1366	51.9464	62.8941	46.1526	63.2065	55.5995	17.817	73.4633	120.34	0.914851	0.997525	0.981683	0.965347	1	0.959406	0.998515	0.982673	1	0.914851	0.997525	0.981683	0.965347	1	0.959406	0.998515	0.982673	1	0.818812	0.911386	0.952475	0.89604	0.973762	0.931683	0.383663	0.881683	1
XM_030984101.1	54.4223	52.2747	83.7945	33.1269	38.3743	41.3326	17.8524	50.0419	143.433	0.765791	0.874756	0.896896	0.788583	0.943564	0.84936	0.922075	0.867159	1	0.765791	0.874756	0.896896	0.788583	0.943564	0.84936	0.922075	0.867159	1	0.616019	0.747558	0.717821	0.591925	0.688735	0.633167	0.426959	0.682874	1
XM_030984104.1	59.1281	44.1552	55.0456	41.4439	56.8162	47.2691	14.2786	58.6799	126.865	0.908243	0.938873	0.987881	0.964176	0.966973	0.957251	0.933014	0.911706	1	0.908243	0.938873	0.987881	0.964176	0.966973	0.957251	0.933014	0.911706	1	0.595952	0.637235	0.935411	0.827673	0.939939	0.769876	0.264083	0.842988	1
XM_778755.5	40.6334	34.5038	49.6352	34.9152	41.9704	38.8847	14.528	43.9776	107.408	0.855956	0.860803	0.853186	0.92313	0.888504	0.883657	0.876039	0.874654	1	0.855956	0.860803	0.853186	0.92313	0.888504	0.883657	0.876039	0.874654	1	0.502078	0.6759	0.84626	0.734072	0.8241	0.642659	0.239612	0.770776	1
XM_030984107.1	53.3174	36.6723	50.3828	37.8423	50.5246	42.7036	13.6982	58.1339	111.125	0.857376	0.944027	0.967526	0.950065	0.992493	0.932604	0.966547	0.946965	1	0.857376	0.944027	0.967526	0.950065	0.992493	0.932604	0.966547	0.946965	1	0.600196	0.617657	0.898662	0.793734	0.926893	0.712304	0.259628	0.873368	1
XM_791574.5	33.8913	28.5012	40.8509	34.2334	39.2736	37.2394	12.868	47.7041	110.511	0.915908	0.847884	0.885378	0.881093	0.870916	0.886449	0.8203	0.934119	1	0.915908	0.847884	0.885378	0.881093	0.870916	0.886449	0.8203	0.934119	1	0.5	0.557311	0.763792	0.737279	0.738886	0.653455	0.336101	0.816551	1
XM_774870.5	33.3743	31.2729	44.7713	34.1953	45.2423	38.8701	12.2425	47.2598	117.531	0.880037	0.966117	0.965594	0.927394	0.929618	0.894427	0.934197	0.927525	1	0.880037	0.966117	0.965594	0.927394	0.929618	0.894427	0.934197	0.927525	1	0.416143	0.601387	0.908032	0.763605	0.838043	0.717425	0.143773	0.798404	0.999215
XM_780911.4	58.2443	41.3965	50.4624	38.8	52.508	48.4305	15.2022	58.2562	124.695	0.925912	0.983371	0.98275	0.939935	0.99516	0.961901	0.928766	0.964011	1	0.925912	0.983371	0.98275	0.939935	0.99516	0.961901	0.928766	0.964011	1	0.65314	0.729461	0.959419	0.830975	0.962274	0.852072	0.296848	0.911392	1
XM_030984121.1	36.1587	30.5232	42.3001	36.5117	42.871	38.4973	12.5467	43.8534	114.361	0.929671	0.967099	0.964081	0.938726	1	0.9508	0.919107	0.967401	1	0.929671	0.967099	0.964081	0.938726	1	0.9508	0.919107	0.967401	1	0.574404	0.653486	0.870208	0.793842	0.857833	0.670993	0.204347	0.811953	1
XM_777555.5	34.4411	38.0728	47.845	37.8475	51.1408	45.4953	15.9205	47.8106	115.998	0.979911	1	0.890625	0.959821	1	1	1	0.991071	1	0.979911	1	0.890625	0.959821	1	1	1	0.991071	1	0.697545	0.86942	0.88058	0.919643	1	0.950893	0.223214	0.815848	1
XM_011665019.2	79.409	50.6975	54.2088	43.3063	58.2129	58.3249	15.6431	57.7809	114.428	0.874495	0.871167	0.879487	0.943428	0.943903	0.923461	0.946518	0.887806	1	0.874495	0.871167	0.879487	0.943428	0.943903	0.923461	0.946518	0.887806	1	0.761112	0.766817	0.817209	0.8203	0.891134	0.798193	0.314951	0.820537	0.975042
XM_030984129.1	29.3897	36.4752	52.1324	33.9985	47.3134	39.4362	17.5239	46.27	126.497	0.854211	0.973107	0.968861	0.949752	1	0.883935	0.976645	0.97523	1	0.854211	0.973107	0.968861	0.949752	1	0.883935	0.976645	0.97523	1	0.627742	0.828025	0.926398	0.806794	0.921444	0.81104	0.380042	0.905166	1
XM_030984130.1	49.4223	43.1421	48.876	34.0233	52.512	44.7619	14.1902	54.2152	125.194	0.948436	0.970414	0.996337	0.948154	0.987884	0.930403	0.996901	0.97295	1	0.948436	0.970414	0.996337	0.948154	0.987884	0.930403	0.996901	0.97295	1	0.63849	0.736264	0.934629	0.760214	0.961116	0.757678	0.250493	0.917442	1
XM_003726923.3	27.1397	26.6508	41.9357	33.8421	43.0915	32.3277	10.0466	43.3824	127.543	0.760775	0.977226	0.994165	0.908526	0.973838	0.900056	0.893657	0.961227	1	0.760775	0.977226	0.994165	0.908526	0.973838	0.900056	0.893657	0.961227	1	0.271598	0.433089	0.926972	0.760964	0.915867	0.545831	0.172407	0.83531	1
XM_030984134.1	59.2976	42.9611	45.0261	44.3778	50.2757	42.2261	20.2936	55.6596	127.778	0.866909	0.913455	0.901818	0.956364	1	0.866909	0.993455	0.957091	1	0.866909	0.913455	0.901818	0.956364	1	0.866909	0.993455	0.957091	1	0.605818	0.672727	0.813818	0.831273	0.897455	0.712	0.492364	0.903273	1
XM_030984145.1	63.3657	49.1321	49.8944	39.6395	52.8297	54.1519	16.2894	53.7135	118.804	0.955617	0.973648	0.977809	0.945908	1	0.945908	0.971798	0.971798	1	0.955617	0.973648	0.977809	0.945908	1	0.945908	0.971798	0.971798	1	0.865465	0.937124	0.930652	0.898752	0.995839	0.865927	0.357374	0.857605	1
XM_030984153.1	78.5723	59.0599	58.2879	47.0633	57.0273	63.6203	16.2439	79.9526	123.551	0.940567	0.986369	0.987459	0.953653	1	0.937841	1	0.986369	1	0.940567	0.986369	0.987459	0.953653	1	0.937841	1	0.986369	1	0.834787	0.963468	0.946565	0.883315	0.959651	0.907306	0.305889	0.977644	1
XM_030984155.1	66.9841	42.3246	45.4861	41.3818	49.903	45.477	16.2588	51.7455	94.4476	0.992888	0.997866	0.998222	0.999289	0.997511	0.985775	0.99431	0.958748	1	0.992888	0.997866	0.998222	0.999289	0.997511	0.985775	0.99431	0.958748	1	0.784139	0.903983	0.901138	0.892959	0.950213	0.775605	0.256046	0.878023	0.952347
XM_030984159.1	87.3576	61.5571	64.6733	51.6067	61.5736	63.4603	16.7141	72.7852	119.705	0.95948	0.986429	0.986429	0.980419	0.983521	0.971501	0.98701	0.982551	1	0.95948	0.986429	0.986429	0.980419	0.983521	0.971501	0.98701	0.982551	1	0.90539	0.967429	0.981582	0.94494	0.973439	0.917991	0.305933	0.957542	1
XM_011676865.2	72.8602	49.583	51.6333	39.2182	42.8563	52.4129	15.4259	53.866	131.953	0.869039	0.896552	0.856566	0.859868	0.834923	0.861702	0.987528	0.815114	1	0.869039	0.896552	0.856566	0.859868	0.834923	0.861702	0.987528	0.815114	1	0.728907	0.811812	0.75752	0.67168	0.736244	0.745781	0.287234	0.694057	1
XM_011676863.2	44.3834	37.3254	40.5982	34.8198	42.7519	41.9556	15.4086	55.4778	116.057	0.836859	0.963329	1	0.921016	0.972261	0.918665	0.944053	0.964739	1	0.836859	0.963329	1	0.921016	0.972261	0.918665	0.944053	0.964739	1	0.473907	0.685002	0.873531	0.758815	0.882464	0.726845	0.342266	0.928538	1
XM_030984163.1	73.6049	48.3128	54.9084	45.5976	58.7022	57.519	15.5804	67.5636	121.242	0.985928	1	1	1	1	0.972764	1	0.991829	1	0.985928	1	1	1	1	0.972764	1	0.991829	1	0.844303	0.9133	0.992283	0.945529	0.998638	0.926918	0.239219	0.991829	1
XM_786096.5	60.3021	39.8244	47.293	37.7884	48.5637	50.0945	13.5549	53.5148	121.814	0.820518	0.922039	0.992075	0.856714	0.986507	0.891626	0.918612	0.816235	1	0.820518	0.922039	0.992075	0.856714	0.986507	0.891626	0.918612	0.816235	1	0.552367	0.687942	0.917327	0.717284	0.852859	0.704433	0.151853	0.693939	1
XM_011680092.2	74.3875	42.5057	48.9186	42.4731	55.5811	51.646	18.7916	67.6345	125.477	0.959002	0.953654	0.983066	0.96123	0.975936	0.920677	1	0.984403	1	0.959002	0.953654	0.983066	0.96123	0.975936	0.920677	1	0.984403	1	0.858734	0.832442	0.942068	0.923351	0.96836	0.84893	0.454545	0.967469	1
XM_788246.5	71.3093	46.6502	50.3722	45.6522	54.8607	55.3145	15.3714	70.5503	118.413	0.946133	0.991515	0.998619	0.98974	0.996251	0.993489	0.971784	0.992699	1	0.946133	0.991515	0.998619	0.98974	0.996251	0.993489	0.971784	0.992699	1	0.651539	0.771113	0.9412	0.921863	0.979676	0.855564	0.318469	0.955998	1
XM_001177627.4	68.0876	45.7447	49.361	47.5474	54.454	53.0105	13.6665	63.463	122.003	0.96872	0.971607	1	0.981232	1	0.980751	1	0.982194	1	0.96872	0.971607	1	0.981232	1	0.980751	1	0.982194	1	0.710298	0.820982	0.959577	0.931184	0.986044	0.902791	0.128489	0.91001	1
XM_030984202.1	77.5667	56.0825	58.4959	48.7522	62.8847	62.2177	17.9604	71.9439	124.2	0.937471	0.986308	1	0.947056	1	0.949338	1	1	1	0.937471	0.986308	1	0.947056	1	0.949338	1	1	1	0.766773	0.812871	0.976267	0.89822	0.98722	0.888179	0.364217	0.962118	1
XM_030984205.1	53.979	36.6067	40.2499	39.3372	51.0783	47.6532	15.0242	51.9454	113.874	0.920608	0.952995	0.961594	0.951849	0.969332	0.932072	0.96446	0.884494	1	0.920608	0.952995	0.961594	0.951849	0.969332	0.932072	0.96446	0.884494	1	0.588421	0.641731	0.787618	0.804242	0.884781	0.775294	0.270278	0.720264	1
XM_030984207.1	64.4044	45.8324	50.4232	42.3309	50.1682	54.3591	14.1129	65.8823	114.481	0.888924	0.97638	0.94925	0.939355	0.985637	0.943824	0.980849	0.937121	1	0.888924	0.97638	0.94925	0.939355	0.985637	0.943824	0.980849	0.937121	1	0.642515	0.815193	0.884137	0.787105	0.916055	0.818066	0.14842	0.866582	1
XM_011683493.2	70.8669	50.5499	53.8502	46.988	60.4604	64.4438	16.7391	72.7009	120.86	0.97325	1	0.991744	0.982166	1	0.962682	1	1	1	0.97325	1	0.991744	0.982166	1	0.962682	1	1	1	0.746037	0.914135	0.976882	0.930978	0.991744	0.923382	0.308124	0.98745	1
XM_011683499.2	80.4734	55.1961	59.494	38.1873	54.6551	55.6468	13.0382	70.3606	110.515	1	1	0.971831	0.887324	0.980047	0.965962	0.994131	0.965962	1	1	1	0.971831	0.887324	0.980047	0.965962	0.994131	0.965962	1	0.609155	0.896714	0.937793	0.751174	0.935446	0.725352	0.124413	0.870892	1
XM_030985072.1	72.6749	51.6727	49.3466	43.9498	53.57	49.4047	13.6055	68.9792	107.696	0.857345	0.961566	0.963216	0.904739	0.960622	0.854044	0.930677	0.985617	1	0.857345	0.961566	0.963216	0.904739	0.960622	0.854044	0.930677	0.985617	1	0.720821	0.769158	0.878566	0.813487	0.866541	0.746286	0.211035	0.915586	1
XM_030984223.1	23.1285	34.2753	45.2165	32.4076	44.7233	36.2169	14.5037	54.6985	118.471	0.79048	0.994003	0.944153	0.881559	0.973013	0.889805	0.96027	0.963643	1	0.79048	0.994003	0.944153	0.881559	0.973013	0.889805	0.96027	0.963643	1	0.433658	0.715142	0.907046	0.78973	0.911169	0.823463	0.266492	0.931034	1
XM_030984225.1	77.5724	59.1677	63.3807	50.7968	49.0243	61.7757	18.0487	75.2264	114.225	0.96	1	0.991209	0.955604	1	0.984615	1	0.977143	1	0.96	1	0.991209	0.955604	1	0.984615	1	0.977143	1	0.843956	0.922198	0.953846	0.895824	0.975385	0.960879	0.420659	0.949011	1
XM_030984226.1	86.9018	65.2068	61.4012	58.6171	61.891	69.4732	19.4869	80.528	122.983	0.96287	1	1	1	1	1	1	1	1	0.96287	1	1	1	1	1	1	1	1	0.853567	0.984981	0.985816	0.993325	0.997497	0.996662	0.486024	1	1
XM_030984234.1	37.3936	36.6545	42.0608	33.8481	47.2806	36.2232	16.1465	47.6186	120.347	0.809251	0.92227	0.911779	0.85217	0.986171	0.858846	0.983786	0.885551	1	0.809251	0.92227	0.911779	0.85217	0.986171	0.858846	0.983786	0.885551	1	0.587506	0.76681	0.870768	0.778255	0.874106	0.769671	0.296614	0.762041	1
XM_011674473.2	61.9423	35.2438	48.1388	38.9725	52.6688	39.3556	11.8698	65.4547	122.848	0.824398	0.88936	0.983178	0.941603	0.987008	0.919037	0.816603	0.96198	1	0.824398	0.88936	0.983178	0.941603	0.987008	0.919037	0.816603	0.96198	1	0.483999	0.440919	0.895788	0.789934	0.918627	0.586433	0.180525	0.868982	1
XM_030984241.1	85.5801	68.0115	67.8136	50.5281	66.9429	59.885	14.8214	86.4898	116.868	0.946515	0.989349	1	0.955082	0.997685	0.951146	0.99699	0.997222	1	0.946515	0.989349	1	0.955082	0.997685	0.951146	0.99699	0.997222	1	0.752952	0.92614	0.988655	0.903681	0.99097	0.84464	0.188933	0.977773	1
XM_780621.5	35.9448	32.8319	46.0676	36.3589	48.3945	36.0284	11.9825	51.0835	123.926	0.887175	0.960396	0.965922	0.925858	0.973981	0.933686	0.881879	0.920792	1	0.887175	0.960396	0.965922	0.925858	0.973981	0.933686	0.881879	0.920792	1	0.440709	0.546166	0.877044	0.796684	0.899839	0.671425	0.218973	0.888096	1
XM_030985073.1	33.2338	28.5572	39.6544	35.155	44.0552	35.2783	13.5042	52.2886	119.173	0.829899	0.94237	0.946863	0.947637	0.9622	0.955383	0.958637	0.957707	1	0.829899	0.94237	0.946863	0.947637	0.9622	0.955383	0.958637	0.957707	1	0.450658	0.555383	0.844617	0.784043	0.862122	0.62773	0.244926	0.831603	1
XM_011683621.2	11.0827	28.8107	25.8846	26.1465	37.8714	25.7073	29.6868	29.91	130.546	0.900958	0.950479	0.838658	0.900958	0.988818	0.900958	1	0.964856	1	0.900958	0.950479	0.838658	0.900958	0.988818	0.900958	1	0.964856	1	0.175719	0.616613	0.536741	0.666134	0.694888	0.651757	0.642173	0.648562	1
XM_030984251.1	58.4265	44.5558	50.556	40.2524	75.6036	51.203	18.0638	62.9943	124.638	0.876305	0.989235	0.992034	0.904511	0.996878	0.903865	0.996555	0.989558	1	0.876305	0.989235	0.992034	0.904511	0.996878	0.903865	0.996555	0.989558	1	0.795457	0.906126	0.955754	0.847777	0.991711	0.844224	0.433631	0.967381	1
XM_030985079.1	74.8914	55.1085	78.557	29.0942	47.5015	47.0835	23.1008	52.9808	128.647	0.938506	0.992017	1	0.921417	0.968567	0.934639	0.968193	0.987527	1	0.938506	0.992017	1	0.921417	0.968567	0.934639	0.968193	0.987527	1	0.691281	0.857303	0.955095	0.58139	0.730198	0.677186	0.548834	0.78608	1
XM_030984255.1	27.4638	69.8744	80.2067	31.8659	79.1108	33.6357	24.0924	29.6597	155.393	0.868538	0.997046	0.990645	0.912358	0.994092	0.904973	0.994092	0.976859	1	0.868538	0.997046	0.990645	0.912358	0.994092	0.904973	0.994092	0.976859	1	0.492861	0.986706	0.911866	0.493845	0.88971	0.509109	0.603644	0.530281	1
XM_030985085.1	44.8461	50.2776	68.7918	40.145	75.1011	19.6743	20.2787	30.9771	159.265	0.851263	0.967571	0.983785	0.822887	0.844715	0.80106	0.988151	0.902089	1	0.851263	0.967571	0.983785	0.822887	0.844715	0.80106	0.988151	0.902089	1	0.485189	0.646087	0.771126	0.505457	0.459931	0.31556	0.459308	0.498285	1
XM_030984258.1	83.9453	53.4241	50.9011	53.7249	57.9805	53.3604	14.2803	63.0168	117.838	0.812554	0.938521	0.956148	0.894526	0.974061	0.864431	0.958011	0.924047	1	0.812554	0.938521	0.956148	0.894526	0.974061	0.864431	0.958011	0.924047	1	0.637719	0.743336	0.87174	0.796933	0.907997	0.724993	0.216968	0.822012	0.991258
XM_003724155.3	66.1708	36.3761	45.385	41.3751	47.7753	48.3672	12.3322	56.658	117.015	0.893146	0.973822	0.943122	0.921228	0.95288	0.896002	0.890052	0.962637	1	0.893146	0.973822	0.943122	0.921228	0.95288	0.896002	0.890052	0.962637	1	0.540695	0.605902	0.826749	0.763684	0.825083	0.703713	0.20514	0.854117	1
XM_030984264.1	81.5889	59.733	55.0661	48.7782	56.0414	63.2024	16.8948	76.7229	117.571	0.970202	0.959205	0.948209	0.992905	0.946435	0.977297	0.970202	0.960979	1	0.970202	0.959205	0.948209	0.992905	0.946435	0.977297	0.970202	0.960979	1	0.840014	0.900319	0.867329	0.927989	0.876197	0.922668	0.352962	0.895353	1
XM_030984276.1	63.1281	26.3587	61.5513	42.1642	72.0962	38.5022	17.5132	27.6188	134.843	0.754188	0.93258	1	0.809045	0.995394	0.767169	0.971106	0.914992	1	0.754188	0.93258	1	0.809045	0.995394	0.767169	0.971106	0.914992	1	0.575796	0.556114	0.907454	0.474037	0.911642	0.458124	0.370603	0.460637	1
XM_011668885.2	71.3663	57.5155	57.9196	49.4135	62.5014	64.8483	19.3144	77.7043	121.058	0.971054	0.991773	1	0.984461	1	0.987812	1	1	1	0.971054	0.991773	1	0.984461	1	0.987812	1	1	1	0.827239	0.978672	0.99025	0.963437	1	0.930225	0.400061	0.996648	1
XM_030985093.1	69.7003	50.2384	49.9019	43.493	54.9932	56.0708	18.4846	52.1665	114.923	0.99419	1	0.988381	1	0.987654	1	1	0.999274	1	0.99419	1	0.988381	1	0.987654	1	1	0.999274	1	0.862745	0.976035	0.963689	0.992738	0.954975	0.941176	0.465505	0.957879	1
XM_030984287.1	36.3951	43.8585	45.3095	33.6488	48.2016	34.0708	15.4483	50.7651	110.381	0.781414	0.956806	0.972513	0.781414	0.918848	0.844241	1	0.963351	1	0.781414	0.956806	0.972513	0.781414	0.918848	0.844241	1	0.963351	1	0.540576	0.79712	0.873037	0.77356	0.846859	0.77356	0.193717	0.891361	1
XM_030985106.1	33.2209	27.3724	43.553	29.561	33.3063	23.0156	25.7305	31.9488	62.0541	0.783157	0.928391	0.991427	0.770045	0.796268	0.811397	1	0.834594	1	0.783157	0.928391	0.991427	0.770045	0.796268	0.811397	1	0.834594	1	0.368633	0.497226	0.598588	0.526475	0.475542	0.399899	0.438729	0.336863	1
XM_030985110.1	81.2302	50.7292	75.2179	42.9791	65.0786	61.075	13.6431	63.6961	116.965	0.988552	1	1	0.979798	1	1	1	0.956902	1	0.988552	1	1	0.979798	1	1	1	0.956902	1	0.922559	0.952189	0.974411	0.938721	0.985859	0.938721	0.104377	0.9367	1
XM_030984307.1	81.2322	48.5717	55.2488	43.2887	52.5054	51.7802	11.8591	62.8251	125.933	0.783734	1	0.966728	0.96525	0.88207	0.927542	1	0.928651	1	0.783734	1	0.966728	0.96525	0.88207	0.927542	1	0.928651	1	0.530129	0.687616	0.903882	0.747505	0.737153	0.637338	0.144547	0.746765	1
XM_030985117.1	47.4882	30.5988	39.0276	31.5238	41.0695	42.6776	12.8895	46.2328	92.4749	0.922853	0.96458	0.957302	0.974284	0.904901	0.977196	0.920427	0.960699	1	0.922853	0.96458	0.957302	0.974284	0.904901	0.977196	0.920427	0.960699	1	0.666667	0.679282	0.731684	0.724406	0.788452	0.780689	0.191169	0.790878	1
XM_003727352.3	56.5793	47.8935	58.378	43.3062	56.2097	50.2025	17.2419	64.1796	116.48	0.841399	0.969906	0.96828	0.877999	0.958113	0.899553	0.993087	0.986987	1	0.841399	0.969906	0.96828	0.877999	0.958113	0.899553	0.993087	0.986987	1	0.701911	0.808459	0.956893	0.788939	0.891419	0.801545	0.383896	0.943473	1
XM_003729525.3	65.8363	43.4565	47.2614	41.6772	43.4766	65.1734	13.7917	50.3108	121.239	0.899062	0.968836	0.923056	0.884721	0.906233	0.872035	0.892995	0.890789	1	0.899062	0.968836	0.923056	0.884721	0.906233	0.872035	0.892995	0.890789	1	0.683949	0.685328	0.795918	0.743795	0.721732	0.703806	0.312741	0.69636	1
XM_011671298.2	75.4705	47.8431	46.8495	33.9419	57.9681	40.5472	12.445	61.8548	118.775	0.890152	0.895833	0.874053	0.84375	0.872159	0.869318	0.828598	0.946023	1	0.890152	0.895833	0.874053	0.84375	0.872159	0.869318	0.828598	0.946023	1	0.731061	0.766098	0.748106	0.66572	0.778409	0.674242	0.160985	0.839962	1
XM_030984340.1	31.6563	32.4563	40.1863	29.4296	45.7497	27.7474	14.0761	36.5014	118.897	0.788047	0.892175	0.925755	0.885705	0.975046	0.86106	0.873999	0.828096	1	0.788047	0.892175	0.925755	0.885705	0.975046	0.86106	0.873999	0.828096	1	0.422674	0.708872	0.883241	0.664818	0.867837	0.579174	0.279729	0.701479	1
XM_030984342.1	64.1869	41.7278	53.5401	48.0591	51.7055	41.4554	14.0406	61.4922	123.055	0.962098	0.944964	0.964174	0.991952	0.977674	0.947819	0.899013	0.98676	1	0.962098	0.944964	0.964174	0.991952	0.977674	0.947819	0.899013	0.98676	1	0.611111	0.686137	0.949637	0.940291	0.914849	0.713396	0.319574	0.922897	1
XM_794154.5	31.4216	38.231	50.6848	43.6547	60.7653	51.0331	20.4436	52.0228	119.313	0.934708	1	1	0.934708	1	0.927835	1	0.934708	1	0.934708	1	1	0.934708	1	0.927835	1	0.934708	1	0.701031	0.88488	0.996564	0.857388	1	0.915808	0.62543	0.92268	1
XM_030984344.1	71.7015	62.8449	61.5376	52.2939	69.1234	68.2363	18.9887	75.3793	122.17	1	1	1	1	1	1	1	1	1	1	1	1	1	1	1	1	1	1	0.860044	1	0.997825	0.971719	1	1	0.395214	1	1
XM_030984351.1	89.2716	57.0097	60.6619	48.6106	65.457	58.9631	13.6646	71.1204	117.519	0.932926	0.98318	0.987462	0.981448	0.988073	0.981142	0.944241	0.989602	1	0.932926	0.98318	0.987462	0.981448	0.988073	0.981142	0.944241	0.989602	1	0.649337	0.758716	0.944037	0.918552	0.975127	0.835474	0.160754	0.954128	1
XM_030984353.1	44.9713	36.5322	46.4468	42.6199	49.295	48.3775	16.3041	55.4124	107.747	0.926845	0.977139	0.95885	0.927498	0.993468	0.952972	1	0.979099	1	0.926845	0.977139	0.95885	0.927498	0.993468	0.952972	1	0.979099	1	0.583932	0.76486	0.904637	0.851078	0.956891	0.847812	0.268452	0.960157	1
XM_784798.5	71.834	48.4541	55.6054	45.2092	53.7562	56.9247	13.7234	76.1272	126.007	0.93038	1	0.994575	0.965642	0.97604	0.974231	0.950271	0.98689	1	0.93038	1	0.994575	0.965642	0.97604	0.974231	0.950271	0.98689	1	0.682188	0.786618	0.977848	0.950723	0.915461	0.902803	0.216998	0.950723	1
XM_011684601.2	46.4717	36.3509	46.946	40.5647	44.5222	48.5838	12.8363	50.4363	105.612	0.883665	0.870186	0.96518	0.953466	0.848363	0.934371	0.915116	0.926348	1	0.883665	0.870186	0.96518	0.953466	0.848363	0.934371	0.915116	0.926348	1	0.50706	0.661585	0.909499	0.805841	0.762837	0.767811	0.163511	0.812259	0.999519
XM_030984372.1	93.8775	60.5049	70.1277	53.0602	66.3261	59.7807	19.3153	83.5544	124.362	0.987458	1	1	0.984532	1	0.961957	1	1	1	0.987458	1	1	0.984532	1	0.961957	1	1	1	0.893813	0.998328	1	0.945234	0.997492	0.948161	0.470318	0.992057	1
XM_030984374.1	76.3074	54.2597	59.4552	43.4421	62.8711	49.9633	15.3041	72.0416	116.776	0.936515	1	1	0.943099	0.995768	0.945921	0.996708	0.988479	1	0.936515	1	1	0.943099	0.995768	0.945921	0.996708	0.988479	1	0.618387	0.738302	0.959088	0.863626	0.984011	0.740654	0.269927	0.927816	1
XM_779281.4	41.7451	28.5074	44.067	38.1129	46.3159	41.3499	14.326	46.2945	119.635	0.969529	1	1	1	0.992382	0.995152	0.984765	0.986842	1	0.969529	1	1	1	0.992382	0.995152	0.984765	0.986842	1	0.434211	0.493767	0.947368	0.908587	0.964681	0.730609	0.195983	0.870499	1
XM_779455.4	72.6007	50.2157	57.2285	42.04	57.5907	54.6758	14.4358	63.2113	122.616	0.776412	0.986938	0.991548	0.890511	0.940453	0.934307	0.980407	0.944295	1	0.776412	0.986938	0.991548	0.890511	0.940453	0.934307	0.980407	0.944295	1	0.582021	0.641952	0.898579	0.759124	0.824433	0.743373	0.253938	0.819439	1
XM_030984383.1	35.3269	28.6024	40.395	33.5615	45.7819	35.5715	13.5935	48.8401	115.828	0.800872	0.96439	0.987645	0.920058	0.955669	0.90407	0.960029	0.919331	1	0.800872	0.96439	0.987645	0.920058	0.955669	0.90407	0.960029	0.919331	1	0.547238	0.52907	0.926599	0.743459	0.917151	0.690407	0.297238	0.864826	1
XM_030984386.1	80.2022	65.8645	88.0094	58.3475	66.9297	61.1175	18.8122	81.41	119.79	0.988541	1	1	1	1	0.99969	1	1	1	0.988541	1	1	1	1	0.99969	1	1	1	0.758439	0.957572	0.992567	0.968102	0.984206	0.914525	0.408176	0.991329	1
XM_030984387.1	40.6578	35.1956	42.6109	28.6009	42.467	30.4183	12.3265	47.7468	114.62	0.762843	0.980296	0.987755	0.848698	0.967065	0.797889	0.961576	0.899367	1	0.762843	0.980296	0.987755	0.848698	0.967065	0.797889	0.961576	0.899367	1	0.434061	0.701478	0.90936	0.638424	0.884166	0.564814	0.133146	0.760028	0.990429
XM_030984392.1	56.7015	35.1616	37.1976	27.1224	42.3817	40.3197	10.55	51.2658	61.8981	0.982565	0.991001	0.977503	0.993813	0.989876	0.97919	0.973566	0.968504	1	0.982565	0.991001	0.977503	0.993813	0.989876	0.97919	0.973566	0.968504	1	0.795838	0.748594	0.855456	0.712036	0.816648	0.795838	0.052306	0.881327	1
XM_030984433.1	26.7134	30.2639	25.093	22.5716	30.3036	23.3823	10.1143	31.2384	58.926	0.928768	0.996852	0.988587	0.961826	0.974026	0.858323	0.991342	0.970091	1	0.928768	0.996852	0.988587	0.961826	0.974026	0.858323	0.991342	0.970091	1	0.555293	0.721763	0.552932	0.532074	0.59937	0.479732	0.0570641	0.698544	1
XM_030985140.1	75.0496	42.576	35.9344	35.0554	41.4668	54.3073	11.7507	52.993	62.2821	0.937716	1	0.971165	0.937716	0.976932	0.937716	0.937716	1	1	0.937716	1	0.971165	0.937716	0.976932	0.937716	0.937716	1	1	0.937716	0.889273	0.83737	0.905421	0.912341	0.937716	0.0507497	0.935409	1
XM_030984462.1	28.0128	36.331	37.366	16.6368	36.3261	24.0548	11.2394	33.3481	57.724	0.854344	0.999148	0.926746	0.879898	1	0.79983	1	0.948893	1	0.854344	0.999148	0.926746	0.879898	1	0.79983	1	0.948893	1	0.484668	0.734242	0.716354	0.356899	0.69506	0.607325	0.100511	0.696763	1
XM_784501.5	68.297	46.7102	53.8326	38.955	51.0754	54.3686	18.8246	65.1811	117.787	0.936253	0.998891	1	0.941796	0.98337	0.947339	0.995565	0.997228	1	0.936253	0.998891	1	0.941796	0.98337	0.947339	0.995565	0.997228	1	0.785477	0.845344	0.929601	0.748891	0.894678	0.866408	0.475055	0.982262	1
XM_001178245.4	45.6108	40.3476	51.6505	22.8458	42.8671	27.7793	13.2525	52.4471	126.108	0.787719	0.954386	1	0.882456	0.994152	0.773684	0.915789	0.926316	1	0.787719	0.954386	1	0.882456	0.994152	0.773684	0.915789	0.926316	1	0.50117	0.596491	0.847368	0.442105	0.784795	0.430994	0.262573	0.717544	1
XM_030984475.1	77.5044	58.5628	52.9603	40.9138	56.6824	61.9617	16.5255	71.0352	119.791	0.989796	1	1	0.986395	0.993197	1	1	1	1	0.989796	1	1	0.986395	0.993197	1	1	1	1	0.921769	1	0.947279	0.926871	0.979592	0.945578	0.295918	1	1
XM_011669247.2	75.2631	52.5093	59.5083	41.1196	58.021	50.875	18.8568	63.8088	120.065	0.896211	1	1	0.884679	1	0.90939	1	0.963756	1	0.896211	1	1	0.884679	1	0.90939	1	0.963756	1	0.785832	0.815486	1	0.790774	1	0.775947	0.514003	0.960461	1
XM_030984477.1	40.8019	42.9723	35.8446	25.2986	55.1008	29.2685	14.6148	39.7383	104.713	0.856712	0.986425	0.981146	0.815234	0.995475	0.763198	0.994721	0.915535	1	0.856712	0.986425	0.981146	0.815234	0.995475	0.763198	0.994721	0.915535	1	0.537707	0.855958	0.754148	0.463047	0.943439	0.598793	0.168175	0.726244	0.968326
XM_030985149.1	82.2715	48.9891	57.5891	43.4597	61.8789	60.6151	16.0234	69.4773	118.707	0.899937	0.95202	0.973485	0.942551	0.969066	0.93971	0.99053	0.899306	1	0.899937	0.95202	0.973485	0.942551	0.969066	0.93971	0.99053	0.899306	1	0.626894	0.731376	0.912563	0.840593	0.859848	0.824811	0.322917	0.765467	1
XM_030984479.1	20.7568	37.4385	45.4322	31.2093	46.7055	43.126	14.9587	42.5638	124.332	0.901698	0.990525	0.970786	0.884722	0.984208	0.918279	0.944335	0.934465	1	0.901698	0.990525	0.970786	0.884722	0.984208	0.918279	0.944335	0.934465	1	0.437821	0.820766	0.890644	0.739045	0.903277	0.804974	0.297671	0.751283	1
XM_003726984.3	40.7079	43.8121	46.4947	35.2182	39.0929	45.3828	11.9972	64.721	109.957	0.81729	0.898598	0.919159	0.857009	0.887383	0.871963	0.928972	0.897664	1	0.81729	0.898598	0.919159	0.857009	0.887383	0.871963	0.928972	0.897664	1	0.533178	0.731776	0.676636	0.720093	0.640654	0.698131	0.10514	0.778505	1
XM_776958.5	22.5347	32.7155	49.5709	28.7109	44.0179	26.7337	14.4714	39.8357	124.528	0.809467	0.970919	0.959286	0.916366	0.953269	0.853991	0.940032	0.93201	1	0.809467	0.970919	0.959286	0.916366	0.953269	0.853991	0.940032	0.93201	1	0.31067	0.57842	0.886282	0.691536	0.84296	0.511432	0.269755	0.733053	1
XM_030984487.1	44.0636	39.0571	46.9763	41.5143	49.9642	44.4351	16.8984	62.0372	121.182	0.906684	0.962468	0.957841	0.965553	0.969666	0.957069	1	0.989717	1	0.906684	0.962468	0.957841	0.965553	0.969666	0.957069	1	0.989717	1	0.617738	0.807969	0.866067	0.860925	0.909254	0.852699	0.315167	0.912339	1
XM_003729029.3	48.875	34.4258	51.7431	38.1056	47.9956	41.2403	14.8446	52.3296	118.024	0.851403	0.98936	0.98991	0.941295	0.986241	0.927903	0.968813	0.957622	1	0.851403	0.98936	0.98991	0.941295	0.986241	0.927903	0.968813	0.957622	1	0.403045	0.672721	0.939277	0.740048	0.915428	0.659695	0.269125	0.861677	1
XM_030984493.1	56.4338	43.8848	55.0627	43.5091	57.254	51.6764	16.2926	65.7018	116.42	0.957851	0.990669	1	0.95045	1	0.925354	0.964929	0.964929	1	0.957851	0.990669	1	0.95045	1	0.925354	0.964929	0.964929	1	0.602638	0.753539	0.970721	0.871622	0.991634	0.787645	0.363256	0.925676	1
XM_030984496.1	28.0309	29.1404	39.7561	30.68	39.1682	31.1719	13.9274	42.3365	117.745	0.804534	0.947107	0.947107	0.906144	0.845496	0.833963	0.885067	0.936568	1	0.804534	0.947107	0.947107	0.906144	0.845496	0.833963	0.885067	0.936568	1	0.451382	0.626765	0.801153	0.634122	0.777093	0.497117	0.275005	0.714058	1
XM_792580.5	47.4602	40.7412	59.2771	44.8503	54.3171	45.8367	17.3129	61.8108	115.353	0.923692	1	1	0.996804	1	0.913304	1	0.984419	1	0.923692	1	1	0.996804	1	0.913304	1	0.984419	1	0.553336	0.860967	1	0.936876	0.998002	0.755893	0.401518	0.954854	1
XM_780164.4	31.9579	39.464	44.8212	31.7461	41.6606	40.1552	19.3726	45.2151	131.762	0.763363	1	1	0.80903	0.866113	0.807992	0.980799	0.92164	1	0.763363	1	1	0.80903	0.866113	0.807992	0.980799	0.92164	1	0.550078	0.838609	0.957447	0.665802	0.828749	0.704203	0.563051	0.834458	1
XM_030984506.1	72.7673	48.8816	57.7648	48.0799	58.2763	57.8178	17.6857	72.3799	118.795	0.95369	1	1	0.980074	1	0.951476	0.997232	0.994834	1	0.95369	1	1	0.980074	1	0.951476	0.997232	0.994834	1	0.808487	0.930258	0.998708	0.92952	0.987085	0.888561	0.391697	0.98893	1
XM_003723728.3	69.5086	44.4941	54.4991	39.5152	59.8221	54.6163	17.7248	54.12	122.734	0.94495	1	0.999133	0.952752	0.999133	0.953186	0.998266	0.972258	1	0.94495	1	0.999133	0.952752	0.999133	0.953186	0.998266	0.972258	1	0.783268	0.928479	0.982661	0.821413	0.993065	0.857824	0.286519	0.874296	1
XM_030984510.1	46.466	35.2418	46.1086	36.6317	51.717	38.4246	13.9431	53.5457	125.44	0.849887	0.977063	1	0.940201	0.984231	0.922589	0.998771	0.982593	1	0.849887	0.977063	1	0.940201	0.984231	0.922589	0.998771	0.982593	1	0.484948	0.580381	0.959656	0.742986	0.942249	0.6453	0.253533	0.890641	1
XM_003723726.3	79.5652	44.5516	57.0908	49.8709	59.237	54.6454	15.7006	66.0922	127.445	0.941974	1	1	0.971938	1	0.993579	0.999049	0.995957	1	0.941974	1	1	0.971938	1	0.993579	0.999049	0.995957	1	0.4956	0.672533	0.984304	0.910107	0.99453	0.841617	0.295125	0.947444	1
XM_030984515.1	88.3783	60.6846	59.3795	56.8372	63.5803	67.8523	18.3686	68.2437	112.903	0.907792	1	1	0.984416	1	0.985714	1	0.984416	1	0.907792	1	1	0.984416	1	0.985714	1	0.984416	1	0.892208	1	1	0.975325	1	0.985714	0.332468	0.937662	1
XM_776201.4	42.6254	39.5184	61.2023	42.8111	47.4601	50.6551	19.3179	53.6839	147.616	0.987179	1	0.982906	0.949786	1	0.982906	0.962607	0.998932	1	0.987179	1	0.982906	0.949786	1	0.982906	0.962607	0.998932	1	0.61859	0.714744	0.892094	0.891026	0.862179	0.883547	0.495726	0.854701	1
XM_785078.5	39.6839	23.4272	25.8876	35.4525	26.4684	37.5419	10.318	37.1666	59.6556	0.846743	0.90166	1	0.842912	0.789272	0.932312	0.979566	0.923372	1	0.846743	0.90166	1	0.842912	0.789272	0.932312	0.979566	0.923372	1	0.717752	0.514687	0.678161	0.733078	0.491699	0.836526	0.0510856	0.711367	1
XM_030984524.1	72.9962	32.3302	33.7279	38.3655	52.8808	57.6221	12.5193	36.1833	56.0501	1	0.996858	0.999214	1	0.968578	0.970935	1	0.974863	1	1	0.996858	0.999214	1	0.968578	0.970935	1	0.974863	1	0.824038	0.621367	0.717989	0.877455	0.77769	0.799686	0.168107	0.677926	1
XM_030984559.1	19.5333	20.4088	24.7936	18.1143	29.4961	24.3754	10.3152	30.0473	63.4678	0.860656	0.903347	0.90847	0.873292	0.928962	0.864413	0.949454	0.956626	1	0.860656	0.903347	0.90847	0.873292	0.928962	0.864413	0.949454	0.956626	1	0.380464	0.485314	0.610997	0.436475	0.665984	0.512295	0.0891393	0.590164	1
XM_001181885.3	26.8849	21.8182	31.3913	25.1908	27.8242	31.0736	10.4759	36.4727	59.8962	0.787538	0.910112	0.864147	0.895301	0.849847	0.847804	0.970378	0.806435	1	0.787538	0.910112	0.864147	0.895301	0.849847	0.847804	0.970378	0.806435	1	0.573034	0.563841	0.68335	0.552094	0.563841	0.624617	0.141982	0.693565	1
XM_003730447.3	75.2034	47.1316	59.805	36.3636	47.1124	60.958	14.5199	56.1388	109.42	0.861937	0.900839	0.989703	0.874523	0.96415	0.930587	0.958047	0.879481	1	0.861937	0.900839	0.989703	0.874523	0.96415	0.930587	0.958047	0.879481	1	0.604119	0.771167	0.786804	0.706712	0.750191	0.786804	0.311594	0.699085	1
XM_030984598.1	37.0596	36.5344	45.3246	39.7237	48.1175	41.404	15.6535	55.8239	119.376	0.969913	0.996505	0.991491	0.97356	0.998177	0.966722	0.991187	0.991339	1	0.969913	0.996505	0.991491	0.97356	0.998177	0.966722	0.991187	0.991339	1	0.444917	0.731956	0.958061	0.917794	0.962772	0.820848	0.23811	0.95563	1
XM_781638.4	88.145	52.7577	58.8278	43.4114	60.6615	62.4446	17.9368	63.6482	133.24	0.927026	0.993457	1	0.927529	1	0.936085	0.994967	0.953196	1	0.927026	0.993457	1	0.927529	1	0.936085	0.994967	0.953196	1	0.758933	0.885757	0.9693	0.821842	0.94917	0.884248	0.422748	0.878208	1
XM_030984604.1	48.6394	45.883	47.8377	35.7291	55.7085	38.3572	16.9817	60.0541	114.256	0.760444	0.967742	0.954521	0.80275	0.998942	0.835008	1	0.876785	1	0.760444	0.967742	0.954521	0.80275	0.998942	0.835008	1	0.876785	1	0.496034	0.801163	0.909043	0.653094	0.969857	0.628239	0.341618	0.846113	1
XM_030984616.1	50.5436	36.5014	39.7833	34.3435	45.5614	44.4644	29.3599	55.035	109.802	0.816848	0.99538	0.909511	0.894565	0.98288	0.860054	0.94837	0.916848	1	0.816848	0.99538	0.909511	0.894565	0.98288	0.860054	0.94837	0.916848	1	0.549457	0.658424	0.720652	0.688587	0.859511	0.652174	0.606793	0.782065	1
XM_030985183.1	49.2197	44.2556	46.3682	40.8764	53.3467	48.406	13.2133	58.6252	100.459	0.983784	0.993694	0.994595	0.997297	0.993694	0.953153	1	0.981081	1	0.983784	0.993694	0.994595	0.997297	0.993694	0.953153	1	0.981081	1	0.806306	0.823423	0.853153	0.862162	0.869369	0.857658	0.124324	0.892793	1
XM_780676.5	33.7447	30.0047	44.5105	44.9948	46.7033	47.8171	13.0578	61.2248	114.022	0.988338	1	1	1	1	0.973761	1	1	1	0.988338	1	1	1	1	0.973761	1	1	1	0.466472	0.663751	0.93586	0.997085	0.964043	0.895044	0.124393	0.947522	1
XM_011668569.2	73.5695	43.0789	45.0178	39.505	49.4699	51.6778	11.9091	47.2961	127.567	0.829912	0.907625	0.92131	0.770283	0.975073	0.85435	0.9174	0.834311	1	0.829912	0.907625	0.92131	0.770283	0.975073	0.85435	0.9174	0.834311	1	0.539589	0.597263	0.798631	0.631476	0.814761	0.575269	0.15347	0.631965	1
XM_030984622.1	47.5398	36.7044	45.1993	42.3057	50.6087	46.0903	11.8534	55.3332	129.2	0.871605	0.95905	0.998294	0.97853	0.978245	0.958339	0.945969	0.96033	1	0.871605	0.95905	0.998294	0.97853	0.978245	0.958339	0.945969	0.96033	1	0.486563	0.580833	0.938575	0.896488	0.918669	0.735532	0.169913	0.871463	1
XM_786308.5	75.9095	54.3493	46.8855	46.3733	51.7018	52.857	15.624	62.3141	118.119	0.953771	0.978102	0.977494	0.987835	0.969586	0.88747	0.96472	0.976277	1	0.953771	0.978102	0.977494	0.987835	0.969586	0.88747	0.96472	0.976277	1	0.760949	0.89781	0.9191	0.884428	0.91545	0.732968	0.351582	0.842457	1
XM_030984635.1	88.8564	60.1752	61.1499	50.606	64.4759	62.4685	20.057	79.4749	119.915	0.998203	1	1	0.997446	1	0.99442	1	0.999338	1	0.998203	1	1	0.997446	1	0.99442	1	0.999338	1	0.922066	0.985245	0.999811	0.970207	0.999433	0.971815	0.422586	0.993001	0.999243
XM_030984638.1	47.4367	35.3541	42.669	41.0857	44.516	45.2724	15.0246	58.9508	118.071	0.879141	0.841577	0.912273	0.923938	0.861409	0.894074	0.917406	0.931871	1	0.879141	0.841577	0.912273	0.923938	0.861409	0.894074	0.917406	0.931871	1	0.625292	0.64839	0.84741	0.85231	0.798413	0.801447	0.307746	0.891741	1
XM_030984641.1	44.9783	40.7945	48.0374	35.4983	55.6568	38.532	15.6329	59.9044	121.122	0.892293	0.986444	0.970659	0.933519	0.973445	0.941504	0.98663	0.969174	1	0.892293	0.986444	0.970659	0.933519	0.973445	0.941504	0.98663	0.969174	1	0.471866	0.707892	0.899536	0.732962	0.952461	0.673166	0.245682	0.831941	1
XM_787192.5	33.8674	32.8302	43.1839	36.0909	40.7692	35.6756	14.1842	46.3772	120.266	0.882587	0.922078	0.944076	0.935595	0.937715	0.884972	0.930824	0.865094	1	0.882587	0.922078	0.944076	0.935595	0.937715	0.884972	0.930824	0.865094	1	0.409488	0.572224	0.791148	0.762523	0.828253	0.576199	0.257355	0.760668	1
XM_003725384.3	48.6382	30.7617	41.3288	38.3575	42.261	41.4027	19.0162	50.8713	122.365	0.858807	0.957596	0.921482	0.958295	0.96808	0.941985	0.975303	0.979963	1	0.858807	0.957596	0.921482	0.958295	0.96808	0.941985	0.975303	0.979963	1	0.486021	0.635834	0.80452	0.795899	0.821295	0.72274	0.484856	0.830615	1
XM_030984652.1	60.985	48.8066	51.8664	40.2149	56.7867	47.998	13.2421	58.851	116.607	0.82956	0.989762	0.970872	0.94881	0.962076	0.90411	0.948234	0.893151	1	0.82956	0.989762	0.970872	0.94881	0.962076	0.90411	0.948234	0.893151	1	0.613122	0.793511	0.886518	0.808796	0.881471	0.761932	0.217736	0.780245	0.999712
XM_030984663.1	75.9337	43.2939	57.2911	46.0907	55.1247	57.2184	12.7282	63.4871	118.225	0.955729	0.95081	0.975405	0.924479	0.993924	0.961227	0.966146	0.950231	1	0.955729	0.95081	0.975405	0.924479	0.993924	0.961227	0.966146	0.950231	1	0.58478	0.61169	0.94184	0.833333	0.956887	0.849826	0.220197	0.881366	1
XM_030984714.1	74.5498	46.1024	48.9305	36.9655	46.4654	48.2788	10.5798	50.2708	55.4404	0.953488	0.997456	1	0.976744	1	1	0.983285	0.996366	1	0.953488	0.997456	1	0.976744	1	1	0.983285	0.996366	1	0.819767	0.869913	0.914608	0.84811	0.929869	0.820494	0.0675872	0.925872	0.97202
XM_011673523.2	45.3352	34.8698	36.0172	27.8694	38.3031	35.0823	12.0096	34.0747	62.5479	0.836978	0.949801	0.930417	0.850895	0.932903	0.834493	0.962724	0.900596	1	0.836978	0.949801	0.930417	0.850895	0.932903	0.834493	0.962724	0.900596	1	0.679423	0.738072	0.808151	0.604871	0.744036	0.610338	0.12326	0.667992	1
XM_011673514.2	61.6219	33.4384	34.5766	30.6001	46.6653	42.4038	11.107	36.5065	63.8961	0.958529	0.995305	0.969484	0.967919	1	0.982003	0.994523	1	1	0.958529	0.995305	0.969484	0.967919	1	0.982003	0.994523	1	1	0.815336	0.773865	0.738654	0.632238	0.832551	0.680751	0.0758998	0.819249	1
XM_030984727.1	32.184	35.8615	29.8483	25.8479	29.7241	26.7218	10.8169	42.5951	59.4975	0.901653	0.890083	0.984298	0.995868	0.94876	0.886777	0.993388	0.990083	1	0.901653	0.890083	0.984298	0.995868	0.94876	0.886777	0.993388	0.990083	1	0.64876	0.642975	0.776033	0.717355	0.745455	0.623967	0.00413223	0.791736	1
XM_030984734.1	46.666	29.6324	41.8945	36.1034	30.3526	44.9711	26.6721	38.5738	60.0802	0.886171	0.88685	0.930343	0.92015	0.938498	0.946993	0.9351	0.924907	1	0.886171	0.88685	0.930343	0.92015	0.938498	0.946993	0.9351	0.924907	1	0.51682	0.54842	0.659191	0.668026	0.603126	0.560313	0.567108	0.634047	1
XM_011674698.2	62.304	41.476	42.7287	34.4527	75.8111	46.8698	12.3865	29.4368	64.5557	0.940161	0.972382	0.989643	0.915995	1	0.913694	0.987342	0.952819	1	0.940161	0.972382	0.989643	0.915995	1	0.913694	0.987342	0.952819	1	0.803222	0.747986	0.761795	0.733026	0.897583	0.772152	0.101266	0.611047	1
NM_214484.1	49.178	62.3397	21.626	31.5074	31.3107	43.3616	20.5732	38.0481	64.016	0.894626	0.924647	0.87151	0.953167	0.966076	0.946563	0.992795	0.910537	1	0.894626	0.924647	0.87151	0.953167	0.966076	0.946563	0.992795	0.910537	1	0.61393	0.770639	0.444611	0.640949	0.603422	0.712999	0.47103	0.580306	1
XM_030984772.1	48.3969	32.0818	35.2975	30.7258	38.3099	39.7198	14.0413	51.4694	64.4985	0.848869	0.88814	0.955177	0.886553	0.91432	0.846093	0.98334	0.96192	1	0.848869	0.88814	0.955177	0.886553	0.91432	0.846093	0.98334	0.96192	1	0.678302	0.675129	0.728282	0.552955	0.796113	0.760016	0.167791	0.844903	1
XM_030984781.1	28.9822	35.5128	32.1666	21.1929	34.0434	25.7425	10.025	27.5205	62.2125	0.751394	0.924303	0.968127	0.827092	0.998406	0.768924	0.913147	0.881275	1	0.751394	0.924303	0.968127	0.827092	0.998406	0.768924	0.913147	0.881275	1	0.420717	0.760956	0.830279	0.483665	0.792829	0.532271	0.0573705	0.61753	1
XM_001185164.4	37.141	24.9747	31.5505	32.5632	52.3787	50.184	28.271	31.3262	59.8714	0.895559	0.965461	0.961349	0.9375	0.986842	0.967928	0.95148	0.927632	1	0.895559	0.965461	0.961349	0.9375	0.986842	0.967928	0.95148	0.927632	1	0.646382	0.625822	0.794408	0.709704	0.872533	0.844572	0.755757	0.741776	1
XM_030985250.1	56.3128	32.0681	30.3066	28.3715	22.6417	35.0764	11.3589	32.7827	65.0384	0.97019	0.97019	0.97019	1	0.932249	0.98916	0.97561	1	1	0.97019	0.97019	0.97019	1	0.932249	0.98916	0.97561	1	1	0.769648	0.707317	0.659892	0.699187	0.482385	0.788618	0.0718157	0.753388	1
XM_030984806.1	48.3137	32.7899	31.0962	25.5093	32.8422	31.1942	10.5962	39.2458	62.1268	0.952867	0.954327	0.991099	0.964979	0.98891	0.964395	0.972859	0.993725	1	0.952867	0.954327	0.991099	0.964979	0.98891	0.964395	0.972859	0.993725	1	0.727127	0.726689	0.686707	0.595068	0.762878	0.661024	0.113089	0.819057	0.99679
XM_030984808.1	57.23	30.24	32.57	29.74	33.49	36.1	10.43	43.59	70.13	1	0.9841	1	0.994142	0.989958	0.993305	0.976569	0.99749	1	1	0.9841	1	0.994142	0.989958	0.993305	0.976569	0.99749	1	0.734728	0.497071	0.668619	0.72887	0.708787	0.580753	0.0242678	0.730544	1
XM_030984843.1	64.7939	27.97	23.5363	27.1955	36.5488	39.1523	12.1281	40.2995	59	0.891728	0.82893	0.783889	0.802512	0.878302	0.757904	0.806843	0.880035	1	0.891728	0.82893	0.783889	0.802512	0.878302	0.757904	0.806843	0.880035	1	0.668255	0.499783	0.480294	0.513209	0.651797	0.607622	0.0606323	0.687311	1
XM_788798.5	32.0141	30.5631	31.6646	26.1669	35.0501	34.0509	12.6599	38.952	64.381	0.919048	1	0.995238	0.914286	1	0.960952	0.98	1	1	0.919048	1	0.995238	0.914286	1	0.960952	0.98	1	1	0.731429	0.739048	0.586667	0.570476	0.806667	0.674286	0.233333	0.88	0.980952
XM_788590.5	29.5786	26.8596	30.4587	21.4396	31.8396	30.1017	10.5065	32.336	62.9295	0.880674	0.872892	0.892348	0.947471	0.977302	0.953307	0.923476	0.880026	1	0.880674	0.872892	0.892348	0.947471	0.977302	0.953307	0.923476	0.880026	1	0.407912	0.627756	0.729572	0.476654	0.649805	0.509079	0.103113	0.654345	1
XM_011666516.2	70.231	56.3003	53.7663	38.1797	51.4221	47.4463	14.0034	57.3892	97.5657	0.888946	1	0.951963	0.936467	0.966426	0.865702	0.98812	0.984504	1	0.888946	1	0.951963	0.936467	0.966426	0.865702	0.98812	0.984504	1	0.619318	0.928202	0.906508	0.766012	0.858471	0.767045	0.165806	0.829545	0.971074
XM_783936.5	61.9655	48.6816	56.8519	40.0923	57.6485	49.2573	15.6534	60.1492	120.874	0.823471	0.978723	0.910239	0.912234	0.979721	0.882646	0.948471	0.981715	1	0.823471	0.978723	0.910239	0.912234	0.979721	0.882646	0.948471	0.981715	1	0.649934	0.801529	0.830785	0.75266	0.873338	0.726064	0.321476	0.900598	1
XM_011676760.2	36.7098	46.1036	51.2568	48.8131	52.8574	44.0924	17.1199	56.8088	131.446	0.917857	0.958929	0.960714	0.960714	0.967857	0.891071	0.964286	0.948214	1	0.917857	0.958929	0.960714	0.960714	0.967857	0.891071	0.964286	0.948214	1	0.885714	0.896429	0.891071	0.896429	0.957143	0.864286	0.319643	0.948214	1
XM_030985267.1	34.1272	43.5153	35.4247	19.4136	47.826	53.0021	15.0339	34.802	108.54	0.947068	0.987322	0.951506	0.955943	0.955943	0.9458	0.965452	0.894453	1	0.947068	0.987322	0.951506	0.955943	0.955943	0.9458	0.965452	0.894453	1	0.604437	0.764184	0.660222	0.42599	0.829794	0.831696	0.304596	0.504913	1
XM_786031.4	27.0184	27.2706	41.4328	37.5307	43.2606	39.5404	13.9321	51.2241	116.68	0.796203	0.877929	0.960249	0.874815	0.983536	0.892762	0.963216	0.933106	1	0.796203	0.877929	0.960249	0.874815	0.983536	0.892762	0.963216	0.933106	1	0.452981	0.586918	0.832246	0.713438	0.828538	0.646989	0.23183	0.837734	1
XM_030984881.1	49.8143	44.3191	49.1375	50.4201	56.821	52.3977	20.7022	65.097	118.769	1	1	0.981363	1	1	1	1	1	1	1	1	0.981363	1	1	1	1	1	1	0.815229	0.899894	0.92492	1	0.990948	0.947817	0.580405	0.970714	1
XM_011680212.2	82.68	62.18	53.09	46.19	67.2	57.82	17.87	70.01	129.33	0.846617	1	0.97193	0.905263	0.994987	0.916291	0.981955	0.925313	1	0.846617	1	0.97193	0.905263	0.994987	0.916291	0.981955	0.925313	1	0.808521	0.934837	0.938346	0.829073	0.949875	0.815038	0.426065	0.825063	1
XM_781395.4	34.1774	30.5944	43.9617	30.6106	46.2988	32.6315	11.6157	52.7941	124.189	0.772138	0.923326	0.984341	0.759719	0.937905	0.779698	0.947084	0.989741	1	0.772138	0.923326	0.984341	0.759719	0.937905	0.779698	0.947084	0.989741	1	0.381749	0.489201	0.820194	0.573434	0.865011	0.438985	0.181425	0.892549	1
XM_791726.5	48.5242	32.313	47.9215	36.0735	46.7111	34.6781	11.6485	43.9741	113.876	0.753623	0.971283	0.922705	0.944176	0.984702	0.791197	0.9584	0.869028	1	0.753623	0.971283	0.922705	0.944176	0.984702	0.791197	0.9584	0.869028	1	0.508052	0.567901	0.800859	0.811594	0.864466	0.466184	0.19109	0.695115	1
XM_030983889.1	45.3309	51.9433	56.7921	45.8144	57.3635	48.472	19.3405	63.6649	121.343	0.905642	0.98293	0.912123	0.883199	0.959064	0.928086	0.938043	0.928718	1	0.905642	0.98293	0.912123	0.883199	0.959064	0.928086	0.938043	0.928718	1	0.651652	0.822823	0.857436	0.821084	0.86281	0.810021	0.332385	0.895369	1
XM_030984893.1	42.2574	42.2917	58.5765	32.258	52.988	36.0274	17.8659	58.538	129.127	0.835539	0.997164	0.996692	0.845936	0.951796	0.869093	0.993856	0.98535	1	0.835539	0.997164	0.996692	0.845936	0.951796	0.869093	0.993856	0.98535	1	0.561437	0.931002	0.993384	0.679584	0.90879	0.640359	0.361531	0.907845	1
XM_788472.5	75.6152	48.6307	55.7217	48.9911	57.4351	54.7376	16.5277	68.7925	127.047	1	1	1	1	1	1	1	1	1	1	1	1	1	1	1	1	1	1	0.65005	0.805583	0.995015	0.994018	0.991692	0.859422	0.300432	0.978398	1
XM_030985273.1	19.5702	23.0926	44.3969	50.5577	48.968	77.3451	17.5807	40.972	115.953	1	1	1	1	1	1	0.988636	1	1	1	1	1	1	1	1	0.988636	1	1	0.397727	0.604167	0.982955	0.99053	1	0.859848	0.316288	1	1
XM_788510.5	25.3669	30.8293	42.8751	37.4114	63.2245	43.2598	15.7356	52.9692	158.138	0.871617	0.986469	0.990429	0.951815	0.990429	0.939934	0.99571	0.89967	1	0.871617	0.986469	0.990429	0.951815	0.990429	0.939934	0.99571	0.89967	1	0.449835	0.722442	0.910231	0.773927	0.933003	0.80198	0.246535	0.753465	1
XM_030984904.1	39.3644	42.4123	53.1064	44.3344	55.8817	52.2231	18.2054	60.3154	130.412	0.990033	1	1	0.993023	1	0.984718	1	0.987708	1	0.990033	1	1	0.993023	1	0.984718	1	0.987708	1	0.610299	0.90598	0.974751	0.956478	0.998671	0.944518	0.404651	0.95814	1
XM_030985285.1	48.488	43.9442	57.5655	45.7439	56.3702	53.1793	18.1546	60.8297	128.657	0.94189	0.989994	0.978834	0.950741	0.989994	0.956129	0.989994	0.995382	1	0.94189	0.989994	0.978834	0.950741	0.989994	0.956129	0.989994	0.995382	1	0.731191	0.84645	0.94189	0.930344	0.961516	0.89898	0.436598	0.968251	1
XM_784167.5	29.3071	33.596	51.0588	42.3095	49.8409	40.3299	15.4461	51.3815	122.948	0.936343	0.965655	1	0.975722	0.933531	0.949075	0.970096	0.942413	1	0.936343	0.965655	1	0.975722	0.933531	0.949075	0.970096	0.942413	1	0.476092	0.647816	0.973353	0.90644	0.872835	0.723908	0.314286	0.814064	1
XM_011664478.2	15.6536	27.1451	53.9478	33.4643	49.6845	32.9319	13.9687	52.5929	130.601	0.896628	1	1	0.94787	0.989796	0.932121	1	0.957631	1	0.896628	1	1	0.94787	0.989796	0.932121	1	0.957631	1	0.287933	0.574091	0.991349	0.775067	0.989796	0.68079	0.2185	0.929015	1
XM_011664448.2	20.3686	29.2863	48.0169	39.8708	49.4464	39.3559	16.0015	53.8709	125.148	0.951473	0.991582	1	0.989106	1	0.994801	0.941817	0.965586	1	0.951473	0.991582	1	0.989106	1	0.994801	0.941817	0.965586	1	0.264917	0.555335	0.989849	0.907898	0.985145	0.898737	0.308492	0.920277	1
XM_030985290.1	36.9651	35.3699	48.6595	42.4058	54.8029	47.0402	15.8376	61.2317	117.568	0.90104	0.978884	0.992751	0.968169	0.951465	0.970375	0.991806	0.974787	1	0.90104	0.978884	0.992751	0.968169	0.951465	0.970375	0.991806	0.974787	1	0.718248	0.803971	0.931926	0.8919	0.924677	0.862591	0.285219	0.935708	1
XM_030985292.1	32.4878	28.9148	39.6415	36.4744	46.9558	38.7604	16.8343	48.3803	109.948	0.880383	0.943339	0.938555	0.958197	0.958952	0.969529	0.952153	0.907832	1	0.880383	0.943339	0.938555	0.958197	0.958952	0.969529	0.952153	0.907832	1	0.500126	0.579955	0.706875	0.772853	0.840846	0.705112	0.35029	0.807605	1
XM_795094.5	45.4792	32.5751	40.7544	31.961	41.4435	41.0894	13.062	45.4269	128.962	0.752384	0.896647	0.871117	0.838511	0.886804	0.867425	0.883728	0.838819	1	0.752384	0.896647	0.871117	0.838511	0.886804	0.867425	0.883728	0.838819	1	0.48785	0.509997	0.784682	0.632728	0.761919	0.603199	0.222393	0.671178	1
XM_011667380.2	36.0515	35.7953	46.6876	30.2961	47.2815	34.5132	14.8283	47.2251	123.401	0.798985	0.984076	0.997231	0.909762	0.97946	0.889453	0.978075	0.926379	1	0.798985	0.984076	0.997231	0.909762	0.97946	0.889453	0.978075	0.926379	1	0.4955	0.684745	0.924533	0.713593	0.888761	0.58066	0.240249	0.740365	1
XM_030985302.1	93.2378	60.26	66.9977	51.9896	65.7607	60.7476	17.6146	65.6834	128.104	0.91349	0.991789	1	0.96129	0.97566	0.912317	1	0.941056	1	0.91349	0.991789	1	0.96129	0.97566	0.912317	1	0.941056	1	0.741642	0.877713	0.99824	0.847214	0.951906	0.766862	0.390616	0.82434	1
XM_030985303.1	48.622	32.6451	46.5679	33.7983	44.6175	33.6612	12.8648	42.4816	124.876	0.75379	0.930046	0.941735	0.882557	0.845479	0.793973	0.919269	0.890046	1	0.75379	0.930046	0.941735	0.882557	0.845479	0.793973	0.919269	0.890046	1	0.463014	0.492968	0.846027	0.69589	0.728219	0.47653	0.267032	0.636895	1
XM_030985307.1	74.6677	55.6041	48.1198	41.1264	49.8466	53.9503	15.3036	61.4346	122.212	0.885346	0.98531	0.95593	0.834826	0.885346	0.859907	0.992476	0.962379	1	0.885346	0.98531	0.95593	0.834826	0.885346	0.859907	0.992476	0.962379	1	0.748119	0.916876	0.795414	0.753852	0.711573	0.750269	0.194554	0.895378	1
XM_003725376.3	85.2851	49.2419	56.9196	50.9333	60.392	61.1529	15.6635	64.6133	119.672	0.959728	1	1	1	1	1	1	1	1	0.959728	1	1	1	1	1	1	1	1	0.521772	0.61037	0.98817	0.948905	0.991946	0.905361	0.248175	0.965517	1
XM_003725375.3	59.42	37.51	47.92	34.48	44.54	44.87	13.52	47.37	107.46	0.794094	0.899441	0.912211	0.940942	0.944134	0.786113	0.896249	0.753392	1	0.794094	0.899441	0.912211	0.940942	0.944134	0.786113	0.896249	0.753392	1	0.696728	0.648843	0.749401	0.735834	0.731045	0.729449	0.257781	0.691141	1
XM_030985312.1	40.1483	34.3551	45.4755	35.8496	49.9371	40.242	12.7045	50.3498	121.165	0.839711	0.947299	0.957358	0.893505	0.952766	0.929149	0.934179	0.966761	1	0.839711	0.947299	0.957358	0.893505	0.952766	0.929149	0.934179	0.966761	1	0.499672	0.69473	0.90269	0.781981	0.885633	0.683578	0.170566	0.892631	1
XM_778747.5	82.1799	52.3087	53.7513	47.503	55.5262	62.2532	14.4416	62.4249	125.812	0.996717	1	0.883125	0.961261	0.853578	0.977676	1	0.882469	1	0.996717	1	0.883125	0.961261	0.853578	0.977676	1	0.882469	1	0.819435	0.855548	0.840446	0.876559	0.818122	0.888378	0.105056	0.818122	1
XM_794954.5	45.5105	35.1001	42.2953	34.1109	44.9126	40.4337	12.6726	51.5714	121.753	0.819588	0.952712	0.938368	0.920439	0.963693	0.914836	0.898028	0.896011	1	0.819588	0.952712	0.938368	0.920439	0.963693	0.914836	0.898028	0.896011	1	0.543254	0.688256	0.799417	0.733079	0.892201	0.600628	0.193187	0.811744	1
XM_003729702.3	89.5203	51.2005	52.6802	43.2545	59.7897	57.713	13.5086	59.8851	114.687	0.836647	0.970177	0.977969	0.851155	0.964804	0.868888	0.90489	0.880709	1	0.836647	0.970177	0.977969	0.851155	0.964804	0.868888	0.90489	0.880709	1	0.550242	0.74503	0.911069	0.743418	0.867007	0.715207	0.188608	0.76518	0.984954
XM_011664952.2	49.2978	33.9193	34.1426	37.8752	39.2719	47.8134	17.7728	48.0676	112.936	0.924723	0.901743	0.869255	0.914422	0.852615	0.925515	1	0.956418	1	0.924723	0.901743	0.869255	0.914422	0.852615	0.925515	1	0.956418	1	0.816957	0.75832	0.681458	0.807448	0.740887	0.818542	0.42393	0.836767	1
XM_003729238.3	71.711	51.3937	54.5103	49.472	55.9963	57.8376	14.7525	60.8555	116.547	0.927361	0.970541	0.98063	0.975383	0.889023	0.988297	0.857546	0.949556	1	0.927361	0.970541	0.98063	0.975383	0.889023	0.988297	0.857546	0.949556	1	0.815174	0.892655	0.92615	0.90113	0.828894	0.929782	0.257062	0.922115	0.988297
XM_030986398.1	71.7729	35.1203	50.2556	26.0515	31.8669	30.9558	17.2419	25.156	51.6072	0.990317	0.999462	1	0.97418	0.988166	0.933835	0.999462	0.988166	0.992469	0.990317	0.999462	1	0.97418	0.988166	0.933835	0.999462	0.988166	0.992469	0.879505	0.790748	0.89887	0.64497	0.655729	0.7461	0.284562	0.604626	0.894029
XM_030985348.1	27.4157	26.4696	36.3625	25.5571	37.9299	25.5314	10.921	58.8722	61.1678	0.952963	0.971154	0.971933	0.949324	1	0.959719	0.991684	0.969075	1	0.952963	0.971154	0.971933	0.949324	1	0.959719	0.991684	0.969075	1	0.58394	0.514293	0.66736	0.606289	0.702703	0.576403	0.0805613	0.66606	1
XM_030985351.1	17.2873	18.8002	21.9557	15.7523	17.4592	18.8743	10.5359	13.2894	61.9673	0.818887	0.923674	0.952135	0.788486	0.916559	0.849288	0.816947	0.827296	1	0.818887	0.923674	0.952135	0.788486	0.916559	0.849288	0.816947	0.827296	1	0.276843	0.502587	0.461837	0.3163	0.397801	0.410737	0.179172	0.274903	1
XM_003726232.3	71.7956	40.0098	43.923	33.2657	43.1668	43.4218	11.2129	57.582	62.0858	0.990282	1	1	0.999676	0.997408	0.992549	1	1	1	0.990282	1	1	0.999676	0.997408	0.992549	1	1	1	0.902494	0.899903	0.954001	0.85196	0.963395	0.854227	0.05345	0.961775	1
XM_030985377.1	41.5521	37.335	44.5927	16.9005	36.5767	30.139	10.0025	42.4934	62.785	0.881559	0.945216	0.975309	0.862654	0.943287	0.905864	0.952546	0.98071	1	0.881559	0.945216	0.975309	0.862654	0.943287	0.905864	0.952546	0.98071	1	0.518133	0.654707	0.736111	0.324074	0.74267	0.512346	0.0474537	0.729938	0.999228
XM_030986412.1	65.1279	44.5132	45.8836	22.5068	36.8964	33.4615	12.4605	43.5963	63.4097	0.9375	0.985537	0.973657	0.858988	0.946798	0.924587	0.98812	0.936467	1	0.9375	0.985537	0.973657	0.858988	0.946798	0.924587	0.98812	0.936467	1	0.758781	0.815083	0.813017	0.440083	0.706095	0.582128	0.116219	0.699897	1
XM_030985401.1	41.0051	30.2162	31.9683	28.0606	31.2628	35.1635	12.9263	43.7949	62.7585	0.854822	0.882821	0.888351	0.957138	0.948842	0.9084	0.947459	0.885586	1	0.854822	0.882821	0.888351	0.957138	0.948842	0.9084	0.947459	0.885586	1	0.51953	0.583823	0.576218	0.563775	0.678534	0.628068	0.19599	0.757691	1
XM_011684660.2	69.262	42.6811	38.8296	39.6702	48.7183	43.4036	11.3844	51.7481	92.4247	0.984658	0.97629	0.983264	0.970711	0.984658	0.966527	0.980474	0.970711	1	0.984658	0.97629	0.983264	0.970711	0.984658	0.966527	0.980474	0.970711	1	0.839609	0.688982	0.666667	0.801953	0.838215	0.863319	0.16318	0.86053	1
XM_030986419.1	62.9312	46.3985	56.9153	47.7412	59.274	56.2181	17.897	63.3378	114.126	0.997541	1	1	1	1	0.997541	1	1	1	0.997541	1	1	1	1	0.997541	1	1	1	0.886885	0.908197	1	0.983607	0.972131	0.982787	0.340984	0.990574	1
XM_030985416.1	89.4117	51.4013	58.8359	52.6277	60.2171	62.9011	15.1368	68.1285	112.458	0.983087	1	0.993658	0.998732	1	0.999154	1	1	1	0.983087	1	0.993658	0.998732	1	0.999154	1	1	1	0.776321	0.949683	0.993235	0.995772	0.996195	0.97167	0.172093	0.985624	1
XM_781396.4	22.9093	40.7805	65.4875	37.7075	57.9109	39.2362	13.3896	39.7923	131.854	0.907366	0.973214	0.97433	0.941964	1	0.867188	0.977679	0.889509	1	0.907366	0.973214	0.97433	0.941964	1	0.867188	0.977679	0.889509	1	0.40625	0.779018	0.854911	0.643973	0.950893	0.652902	0.21875	0.717634	1
XM_030986421.1	53.8188	62.7316	67.0121	43.2355	65.4381	80.1396	19.944	72.1159	123.465	0.874473	0.997389	0.999598	0.969271	1	0.963647	0.999598	0.977907	1	0.874473	0.997389	0.999598	0.969271	1	0.963647	0.999598	0.977907	1	0.762804	0.968869	0.996787	0.895762	0.983129	0.908616	0.534646	0.940349	1
XM_030985427.1	42.4619	37.3588	43.6748	34.8806	48.6776	42.336	16.2439	47.8632	113.798	0.840563	0.977335	0.998046	0.927315	0.991794	0.901915	0.991403	0.905041	1	0.840563	0.977335	0.998046	0.927315	0.991794	0.901915	0.991403	0.905041	1	0.636968	0.797186	0.938257	0.799922	0.958187	0.771395	0.314967	0.847987	1
XM_030985428.1	34.6311	26.6861	41.3252	44.5457	45.2679	37.5742	15.0858	47.4873	118.608	0.95119	1	0.994577	0.981621	1	0.972281	0.997891	0.943055	1	0.95119	1	0.994577	0.981621	1	0.972281	0.997891	0.943055	1	0.432058	0.593854	0.965351	0.899367	0.968364	0.738174	0.24887	0.85357	1
XM_030985431.1	85.2374	49.0165	51.1169	42.366	53.2238	54.332	14.9999	62.9727	110.737	0.931405	0.955146	0.954343	0.942289	0.972167	0.911754	0.943312	0.946307	1	0.931405	0.955146	0.954343	0.942289	0.972167	0.911754	0.943312	0.946307	1	0.732705	0.708525	0.797209	0.750676	0.804076	0.7254	0.325517	0.77712	1
XM_030985436.1	67.7974	55.054	59.8007	50.0731	60.9075	55.4161	17.6698	63.6522	109.032	0.89381	0.990395	1	0.937033	1	0.885806	0.987727	0.86873	1	0.89381	0.990395	1	0.937033	1	0.885806	0.987727	0.86873	1	0.705443	0.922625	0.939168	0.861259	0.96158	0.837247	0.364995	0.826574	1
XM_030985438.1	76.8989	49.7605	58.8979	47.7498	54.5466	60.4317	15.0715	57.2471	126.393	0.934237	0.882373	0.938983	0.977627	0.939661	0.965085	0.938983	0.848475	1	0.934237	0.882373	0.938983	0.977627	0.939661	0.965085	0.938983	0.848475	1	0.575932	0.677966	0.868136	0.867797	0.788475	0.850508	0.251186	0.71661	1
XM_011664680.2	94.16	53.5	59.98	53.5	67.66	65.45	16.28	71.23	130.16	0.993642	0.986982	1	0.982137	1	0.990009	1	0.968816	1	0.993642	0.986982	1	0.982137	1	0.990009	1	0.968816	1	0.752952	0.738722	0.982743	0.976385	0.950954	0.886164	0.34393	0.926733	1
XM_030986436.1	46.8775	75.0287	62.4061	25.8534	67.4269	58.4094	29.8172	75.4802	129.298	0.861453	0.99569	0.990148	0.885468	0.975985	0.935961	0.992611	0.964901	1	0.861453	0.99569	0.990148	0.885468	0.975985	0.935961	0.992611	0.964901	1	0.625	0.962438	0.96798	0.590517	0.866379	0.69335	0.722906	0.855911	1
XM_030985448.1	64.4279	45.9481	55.0002	43.9074	57.3549	51.9999	15.9514	54.9456	116.336	0.988244	1	1	0.980762	1	1	1	1	1	0.988244	1	1	0.980762	1	1	1	1	1	0.732455	0.811543	1	0.905237	1	0.925543	0.234058	0.980762	1
XM_030986440.1	90.9881	52.5827	62.6599	46.969	58.1961	60.369	16.8762	82.8418	102.291	0.988701	0.851695	1	0.851695	1	0.988701	0.851695	0.988701	1	0.988701	0.851695	1	0.851695	1	0.988701	0.851695	0.988701	1	0.851695	0.851695	0.988701	0.851695	0.851695	0.851695	0.501412	0.851695	1
XM_030985459.1	31.213	33.2811	46.5797	31.6106	49.079	33.7237	15.2855	47.9483	123.066	0.826566	0.983043	0.982448	0.912093	0.982895	0.887401	0.992414	0.945709	1	0.826566	0.983043	0.982448	0.912093	0.982895	0.887401	0.992414	0.945709	1	0.391641	0.669642	0.91239	0.749517	0.958203	0.67812	0.258664	0.854529	1
XM_030985467.1	49.2091	39.1033	47.5806	38.0195	50.3002	41.5392	16.0583	58.5585	124.104	0.909735	0.987318	0.99254	0.942186	0.989556	0.930996	0.999441	0.990116	1	0.909735	0.987318	0.99254	0.942186	0.989556	0.930996	0.999441	0.990116	1	0.600336	0.729952	0.981723	0.858075	0.961954	0.777881	0.286274	0.950392	1
XM_030985470.1	37.6945	44.2104	44.1885	46.9696	49.9236	47.9028	16.5129	42.503	111.971	0.945055	0.973795	0.983939	0.994083	0.952663	0.982249	1	0.97295	1	0.945055	0.973795	0.983939	0.994083	0.952663	0.982249	1	0.97295	1	0.626374	0.857143	0.853762	0.93153	0.869822	0.842773	0.361792	0.722739	1
XM_030986443.1	85.9969	59.9009	56.5364	46.5174	60.3786	59.0409	15.5101	64.7436	110.574	0.956731	0.98344	0.983974	0.962607	0.98344	0.941774	0.982372	0.965278	1	0.956731	0.98344	0.983974	0.962607	0.98344	0.941774	0.982372	0.965278	1	0.841346	0.934829	0.978632	0.885684	0.982906	0.894765	0.248932	0.955662	1
XM_030985473.1	39.3532	35.6319	43.9951	33.3644	69.6496	37.4514	13.6902	42.5961	119.601	0.809117	0.994709	1	0.962963	1	0.818885	0.888075	0.930403	1	0.809117	0.994709	1	0.962963	1	0.818885	0.888075	0.930403	1	0.536834	0.717135	0.890924	0.754172	0.991453	0.653643	0.271469	0.803419	1
[truncated: 3,148 more rows]

## Sheet: S6 gcf_scf
gCF/sCF Raw Output
[truncated: 48 more rows]

## Sheet: S7 D_franciscanus
	Samples			Dsuite
	P1	P2	P3	D	z	p	DP	BBAA	ABBA	BABA
[truncated: 20 more rows]

## Sheet: S8 D_depressus
	Samples			Dsuite
[truncated: 21 more rows]

[truncated: 2 more sheets: S9 D_fragilis, S10 phylonet_sco]
